# Supplementary material for: A Contraction Stress Model of Hypertrophic Cardiomyopathy due to Sarcomere Mutations
Source: Stem Cell Reports. 2018 Dec 13;12(1):71–83. doi: 10.1016/j.stemcr.2018.11.015 (PMC6335568; doi:10.1016/j.stemcr.2018.11.015)
Supplement: Table S1. CRISPR, PCR, and Other Oligo Sequences [file mmc2.xlsx]

## Sheet: Table S1
(A) CRISPR gene editing sequences
gRNA backbone sequence (N19)	TGTACAAAAAAGCAGGCTTTAAAGGAACCAATTCAGTCGACTGGATCCGGTACCAAGGTCGGGCAGGAAGAGGGCCTATTTCCCATGATTCCTTCATATTTGCATATACGATACAAGGCTGTTAGAGAGATAATTAGAATTAATTTGACTGTAAACACAAAGATATTAGTACAAAATACGTGACGTAGAAAGTAATAATTTCTTGGGTAGTTTGCAGTTTTAAAATTATGTTTTAAAATGGACTATCATATGCTTACCGTAACTTGAAAGTATTTCGATTTCTTGGCTTTATATATCTTGTGGAAAGGACGAAACACCGNNNNNNNNNNNNNNNNNNNGTTTTAGAGCTAGAAATAGCAAGTTAAAATAAGGCTAGTCCGTTATCAACTTGAAAAAGTG…
MYH7 sequences
R403Q gRNA recognition site	GGCAATGAGTACGTCACCA
R403Q ssODN HR sequence	TGGGGCTGAACTCAGCCGACCTGCTCAAGGGGCTGTGCCACCCTCAGGTGAAAGTGGGCAATGAGTACGTCACCAAGGGGCAGAATGTCCAGCAGGTGGGTCCATCTTCAGATGATAATG
R403Q Sanger primer F	GGCTGACAAGTCTGCCTACC
R403Q Sanger primer R	GGGTTGTTGGGAAGAGTGAA
R403Q MYH6 off-target primer F	GCTACTTGGGAGGCTGAGG
R403Q MYH6 off-target primer R	TATGAAGTACTGGCGTGGCT
V606M gRNA recognition site	CTCTCAATGAGACTGTCGT
V606M ssODN HR sequence	TTGGCTGGCTGCAGAAGAACAAGGATCCTCTCAATGAGACTGTCaTGGGCTTGTATCAGAAGTCTTCCCTCAAGCTGCTCAGCACCCTGT
V606M Sanger primer F	CCTTCAAGGCCAAGCTGTTT
V606M Sanger primer R	TGGGGTGTAGCAATTGACCT
MYBPC3 sequences
W792fs gRNA recognition site	GACTCCTGCACAGTACAGT
W792fs ssODN HR sequence	GGCCCCCAAGATCAGCAACGTGGGAGAGGACTCCTGCACAGTACAGGTGGGAGCCGCCTGCCTACGATGGCGGGCAGCCCATCCTGGGTG
W792fs Sanger primer F	AACGTTACTCAAGGCCCTGA
W792fs Sanger primer R	TCTTGCGCTCCAGGATGTAG
MYBPC3 sequences
R502W gRNA recognition site	TCTGCCCGTCCTTCTTGAAC
R502W ssODN HR sequence	CTGAAGGACGGGGTGGAGCTGACCCGGGAGGAGACCTTCAAATACtGGTTCAAGAAGGACGGGCAGAGACACCACCTGATCATCAACGAG
R502W Sanger primer F	CGGGTGGAGTTTGAGTGTGA
R502W Sanger primer R	CTACAGGGCTAGGTGGGGT
(B) IPSc genotype results
Mutation	Total clones screened	HDR events	NHEJ events	%edited
MYH7-R403Q	398	15	64	19.8492
MYH7-V606M	265	43	90	50.1887
MYBPC3-W792fs	354	8	89	27.4011
MYBPC3-R502W	94	6	19	26.5957
(C) p53 LentiCRISPR gRNAs and qPCR primers
p53 gRNA1 for lentiCRISPR	Oligo1	CACCGGATCCACTCACAGTTTCCAT
	Oligo2	AAACATGGAAACTGTGAGTGGATCC
p53 gRNA2 for lentiCRISPR	Oligo1	CACCGCCATTGTTCAATATCGTCCG
	Oligo2	AAACCGGACGATATTGAACAATGGC
CDKN1A qPCR primer F	CCTCATCCCGTGTTCTCCTTT
CDKN1A qPCR primer R	GTACCACCCAGCGGACAAGT
ACTB qPCR primer F	TCCCTGGAGAAGAGCTACGA
ACTB qPCR primer R	AGCACTGTGTTGGCGTACAG
TNNI3 qPCR primer F	CCCTCACTGACCCTCCAAAC
TNNI3 qPCR primer R	CATAAGCGCGGTAGTTGGAG
MYH6 qPCR primer F	CAGATCGACAACCTGCAGC
MYH6 qPCR primer R	CTTCACGCGGTACTCATTGG
MYH7 qPCR primer F	GTCAAGGCCAAGATCGTGTC
MYH7 qPCR primer R	CCTTGAGGTTGTAGAGCACC
ACTB qPCR primer F	TCCCTGGAGAAGAGCTACGA
ACTB qPCR primer R	AGCACTGTGTTGGCGTACAG
BAX qPCR primer F	GCTTCAGGGTTTCATCCAGG
BAX qPCR primer R	AGACACTCGCTCAGCTTCTT
FAS qPCR primer F	TGCCCAAGTGACTGACATCA
FAS qPCR primer R	CATCCCCATTGACTGTGCAG
BBC3 qPCR primer F	ACCATCTCAGGAAAGGCTGT
BBC3 qPCR primer R	CTCAGGGAAGATGGCTGGG
