# Supplementary material for: A Contraction Stress Model of Hypertrophic Cardiomyopathy due to Sarcomere Mutations
Source: Stem Cell Reports. 2018 Dec 13;12(1):71–83. doi: 10.1016/j.stemcr.2018.11.015 (PMC6335568; doi:10.1016/j.stemcr.2018.11.015)
Supplement: Table S2. CRISPR Off-Target and iPSC CNV Results [file mmc3.xlsx]

## Sheet: Table S1
(A) CRISPR off-target analysis (crispr.mit.edu)
R403Q gRNA off-target predicted sites
sequence	score	mismatches	UCSC gene	locus (hg19)	Sanger F	Sanger R	Off-target mutation
TGGCAATGAGTATGTCACCAAAG	3.9	2MMs [1:13]	NM_002472	chr17:-10315939	CTTCTCGTAGACGGCTTTGG	GACAAGGCAGCCTATCTCCA	None present
CGGCAATGAGTATGTCACCAAAG	3.9	2MMs [1:13]	NM_005963	chr17:-10415403	CCAGAGCACCCACTGCAT	TATGCCCCTTTGAACTGTGG	None present
CGGCAATGAGTATGTCACCAAAG	3.9	2MMs [1:13]	NM_001100112	chr17:-10442773	GGGCTGCTTGGTGTCCAG	GCGGCCTACCTCCAGAGT	None present
GGGCAACGAGTATGTCACCAAGG	1.8	2MMs [7:13]	NM_002471	chr14:-23870080	CCATCCAGTTGAACATCTTCTC	TGACAGAGCAAGCCTCTATCTT	None present
GCGGAATAAGTGCGTCACCACAG	0.7	4MMs [2:4:8:12]	NM_018048	chr12:+10766200	GTTGATGCGGGTGACCAT	ACAAGGCAGCCTATCTCCAA	None present
TGTCAATGACTCCGTCACCAAGG	0.7	4MMs [1:3:10:12]	NM_000687	chr20:-32879219	TCCTGGGCACTCTTCTTCAG	GAGCACAGGTGTGGCATCT	None present
TGGGAATGAGTACGTTACCAAAG	0.6	3MMs [1:4:16]	NM_002470	chr17:-10547913	CCTATCAGGGGAAAGATCAGC	CCAACCTTTGAAACTTCTGGA	None present
TGGCCACGAGGACGTCACCATGG	0.6	4MMs [1:5:7:11]	NM_018352	chr4:+164415933	CCCGGGTGCTCTTGTGAG	ACTCTAAGGTCCAGGCGTTG	None present
CGGCAATGAGTTCGTAACCAAAG	0.3	3MMs [1:12:16]	NM_017533	chr17:-10363532	TGAAAACAGTGATGAACTCCTGA	TTGCACATCTTACTTTTTGAGTGA	None present
TGGCAATGAATATGTCACTAAAG	0.2	4MMs [1:10:13:19]	NM_003802	chr17:-10250009	GGAGCTTTAAGATAATGGCTCAA	GGCTGACTGGACACTTTAGCA	None present
V606M gRNA off-target prediction sites
sequence	score	mismatches	UCSC gene	locus	Sanger F	Sanger R	Off-target mutation
CGTCTCAGTGCCACTGTCGTTGG	0.4	4MMs [2:8:11:12]	NM_152558	chr7:+2627519	GCTTCCATCAGGTTATGTGGA	GCATGAGAGCTGCCTTCAG	None present
CCCCTGAATGAGACTGTGGTGGG	0.4	3MMs [3:6:18]	NM_017533	chr17:-10360800	TGCTATTAAACATGACCTGCTTC	CAAGGCAACAGACACCTCCT	None present
CCCCTGAATGAGACTGTGGTGGG	0.4	3MMs [3:6:18]	NM_005963	chr17:-10411743	ACCGTGTCTGGCCTCTAGTT	GCTGTATGAACAACATCTTGGAA	None present
CGGGTCAATGAGACTGTGGTGAG	0.3	4MMs [2:3:4:18]	NM_001004476	chr1:-158390623	CAGGTAGAGGAGCAGGAAGA	GAGGAGAAAAGATGAGTTCAGAAT	None present
CCCCACAATGAGACTGCCGGGAG	0.3	4MMs [3:5:17:20]	NM_001409	chr1:+3421726	CAAAGGGGGCCGATAGTG	TGTGAGCTGGGCTACTTTGG	None present
CCTCTGAACGAGACTGTGGTTGG	0.2	4MMs [3:5:17:20]	NM_002470	chr17:-10545794	CAAAGCACTCCTCTTACCATCC	TGTATGACCAGCATCTTGGAA	None present
CTTCTCATTGAGACTGTGGCGGG	0.1	4MMs [2:8:18:20]	NR_024248	chr11:-3424048	AGAACACTTGGGCTTGGTGT	CAAGCCCATAGATCCTCACC	None present
CCCCTGAACGAGACTGTGGTGGG	0.1	4MMs [3:6:9:18]	NM_003802	chr17:-10247180	TGATAGAATTTTACCTGTCTCTGCAC	TGTATGACCAGCATCTTGGAA	None present
CCCCTGAATGATACTGTGGTTGG	0.1	4MMs [3:6:12:18]	NM_002472	chr17:-10312659	GACACAGAAAGTACCTGCTTCAG	GCTGTATGACCAGCACCTG	None present
CTTCTCACTGAGACCGTGGTGGG	0.1	4MMs [2:8:15:18]	NM_001136152	chr3:-129811154	ATGACCACTGGGGCACTTG	AGCCCAGAGCTCCTCACC	None present
MYBPC3 W792fs gRNA off-target prediction sites
sequence	score	mismatches	UCSC gene	locus	Sanger F	Sanger R	Off-target mutation
GCACTCATGCCCAGTACAGTTAG	1	3MMs [2:7:11]	NM_007218	chr8:-125498750	GCAGTCCTGAGCCATTTACT	TCTGATTCCTCTAGTTCCATCCA	None present
GAAGCCCTGCACAGTAAAGTTAG	0.6	4MMs [2:4:5:17]	NM_007344	chr9:-135277713	GTCGCTTCCCTCCTGAGC	CCAGCCAAGAGATTTAGTAGGTTT	None present
TGATTCCTGGACAGTAAAGTTGG	0.6	4MMs [1:4:10:17]	NM_001037339	chr1:+66821120	AGGCTAGTCTCAGAAGTGGAATTA	CCTGGCCAATATGGTGAAAC	None present
GGAGTAATGCACAGTACATTAAG	0.2	4MMs [4:6:7:19]	NR_024199	chr7:+107394028	TGTCACTGTAAGTTTCAACAAATCAA	CGGATCACAAGGTCAGGAGA	None present
GGGCGCCTGCACAGGACAGGAAG	0.2	4MMs [3:5:15:20]	NM_033386	chr22:-38337292	TTGTAGAGATGGGGTCTCTGG	GAGTGCTGTGGTGCGTTC	None present
AGACTCATGCACAGGACAGGGAG	0.1	4MMs [1:7:15:20]	NR_003581	chr9:-35478285	GAGCCTACAAAATCTCCTTGG	CCCCGCTCTGGAAATTATTC	None present
GGACTCCTTCACACTACAGGTAG	0.1	3MMs [9:14:20]	NM_014680	chr17:-26965261	TGGTCATAAGCGTTTTGCTTT	CAGAAAGGCTGCATTGAGTC	None present
GTACTCCTGGAGAATACAGTGAG	0.1	4MMs [2:10:12:14]	NM_018264	chr7:-66563506	AGGTGTCCTCCACCATGC	TGATAAGAAAATTAAACAGCCTAGCA	None present
GTACTCCTGGAGAATACAGTGAG	0.1	4MMs [2:10:12:14]	NM_001145440	chr7:+72178749	TTCAATTCCCCTAGCGACATA	CCAAAACTAAGAATGAGGTTACTGA	None present
GGCCTCCTGCAGAGAACAGACGG	0.1	4MMs [3:12:15:20]	NM_004618	chr17:+18186272	TCCCATTCCCAAAGTACTGG	ATGTTGGTCAGGCTGGTCTC	None present
MYBPC3 R502W gRNA off-target prediction sites
sequence	score	mismatches	UCSC gene	locus	Sanger F	Sanger R	Off-target mutation
GCTTCCCGTCCTTCTTGAAGCGG	1.5	3MMs [1:4:20]	NM_004533	chr19:-50949183	CCGACTGACTCTCCAAGACC	GGTGTGTGGGAAAGAGAGGA	None present
TCTGCACCTCCTTCTTAAACTAG	0.7	3MMs [6:8:17]	NM_207330	chr4:+48039032	AAACCACGGGTGCTTTGTT	TTCCTCCGTTCTCCCTCTTT	None present
TCTGCCCGTTTTTCTTGACCTAG	0.4	3MMs [10:11:19]	NM_153689	chr2:+200791850	TTGGCCAAAATGCAAAATTA	AAACAACAAACTGCTCACCTTTT	None present
TTTGCTTGTCCTTCATGAACAAG	0.2	4MMs [2:6:7:15]	NM_020886	chr11:+113683178	TGTTGTTGTGCCTAATAGAACAG	CCTCGTGGGAGAACCAATAA	None present
TCTGCCAGTTCTTCTTGACGGGG	0.1	4MMs [7:10:19:20]	NM_025114	chr12:+88535006	CAAGCAAAATATAAGAACACTTCCA	ATTTTGTGGCCCAATTGTCT	None present
GCTGCCCATCCTGCTTGCACCAG	0.1	4MMs [1:8:13:18]	NM_020901	chr11:+587214	GATGTGCTGAGCGTGGAC	TGAATGCGTTGAGACAGATTG	None present
TCTGCTCCTCCTTCTTCACCCGG	0.1	4MMs [6:8:17:19]	NM_206860	chr10:-124008601	ACACCTGCATCCGAGAGTTC	TTTCCAAGCCAATGTCACAG	None present
CCTGCCTGTCCTCCTTGGACAGG	0.1	4MMs [1:7:13:18]	NM_015721	chr17:+650158	ATATCCTCCAAGGCCCTGTT	CTGGCCAAACTCCCCAGT	None present
TGTGCCGGTCCTTCTGGAAGAGG	0.1	4MMs [2:7:16:20]	NM_006445	chr17:+1564616	TCAAGCTTCTGGGTGCCTAT	CCTTTGAACCGTGTGGAGTT	None present
TCTGCAGGTCCTTCTTCATCTGG	0.1	4MMs [6:7:17:19]	NM_006598	chr5:+1064007	CCCTCCCGATCTCCACTT	CTCATGCTGCTGCCCTTC	None present
(B) CNV analysis (Virtual Karyotyping)
iPSC line	Chr.	Start	End	SNP#	Length	Chromosome	conf_score	genes
Control	2	154114159	154773037	518	658878	1	58.949	GALNT13,RPRM
MYH7-R403Q+/-	2	154140511	154773037	499	632526	1	63.116	GALNT13,RPRM
MYBPC3+/-	2	154226249	154773037	409	546788	1	69.701	GALNT13,RPRM
MYBPC3-R502W+/-	2	154121723	154773037	515	651314	1	85.531	GALNT13,RPRM
MYH7-V606M+/-	2	154121723	154773037	515	651314	1	137.111	GALNT13,RPRM
MYBPC3+/-	3	174929045	175192978	309	263933	3	95.554	MIR4789,NAALADL2
MYH7-V606M+/-	3	174929045	175192978	309	263933	3	65.951	MIR4789,NAALADL2
MYBPC3-R502W+/-	3	174916590	175407566	531	490976	3	143.922	MIR4789,NAALADL2
Control	3	174962738	175194867	272	232129	3	89.053	MIR4789,NAALADL2
MYH7-R403Q+/-	3	174929045	175417447	530	488402	3	115.569	MIR4789,NAALADL2
Control	20	29804016	31422619	998	1618603	3	359.238	ASXL1,BCL2L1,C20orf112,C20orf160,C20orf203,COMMD7,COX4I2,DEFB115,DEFB116,DEFB118,DEFB119,DEFB121,DEFB122,DEFB123,DEFB124,DNMT3B,DUSP15,FOXS1,HCK,HM13,ID1,KIF3B,LINC00028,LOC149950,MAPRE1,MIR3193,MYLK2,PDRG1,PLAGL2,POFUT1,PSIMCT-1,REM1,TM9SF4,TPX2,TSPY26P,TTLL9,XKR7
MYBPC3+/-	20	29804016	31422619	998	1618603	3	298.91	ASXL1,BCL2L1,C20orf112,C20orf160,C20orf203,COMMD7,COX4I2,DEFB115,DEFB116,DEFB118,DEFB119,DEFB121,DEFB122,DEFB123,DEFB124,DNMT3B,DUSP15,FOXS1,HCK,HM13,ID1,KIF3B,LINC00028,LOC149950,MAPRE1,MIR3193,MYLK2,PDRG1,PLAGL2,POFUT1,PSIMCT-1,REM1,TM9SF4,TPX2,TSPY26P,TTLL9,XKR7
MYH7-R403Q+/-	20	30045393	31406863	786	1361470	3	154.736	ASXL1,BCL2L1,C20orf112,C20orf160,C20orf203,COMMD7,COX4I2,DEFB124,DNMT3B,DUSP15,FOXS1,HCK,HM13,ID1,KIF3B,LINC00028,LOC149950,MIR3193,MYLK2,PDRG1,PLAGL2,POFUT1,PSIMCT-1,REM1,TM9SF4,TPX2,TSPY26P,TTLL9,XKR7
MYBPC3-R502W+/-	20	30017946	31403426	802	1385480	3	153.621	ASXL1,BCL2L1,C20orf112,C20orf160,C20orf203,COMMD7,COX4I2,DEFB123,DEFB124,DNMT3B,DUSP15,FOXS1,HCK,HM13,ID1,KIF3B,LINC00028,LOC149950,MIR3193,MYLK2,PDRG1,PLAGL2,POFUT1,PSIMCT-1,REM1,TM9SF4,TPX2,TSPY26P,TTLL9,XKR7
MYH7-V606M+/-	20	30119912	31403426	750	1283514	3	124.425	ASXL1,BCL2L1,C20orf112,C20orf160,C20orf203,COMMD7,COX4I2,DNMT3B,DUSP15,FOXS1,HCK,HM13,ID1,KIF3B,LOC149950,MIR3193,MYLK2,PDRG1,PLAGL2,POFUT1,PSIMCT-1,TM9SF4,TPX2,TSPY26P,TTLL9,XKR7
