# Supplementary material for: A Contraction Stress Model of Hypertrophic Cardiomyopathy due to Sarcomere Mutations
Source: Stem Cell Reports. 2018 Dec 13;12(1):71–83. doi: 10.1016/j.stemcr.2018.11.015 (PMC6335568; doi:10.1016/j.stemcr.2018.11.015)
Supplement: Table S3. Principal Components from iCM RNA Sequencing [file mmc4.xlsx]

## Sheet: Table S3
Replicates	A	B	C
Gene symbol	MYBPC3+/- (fpm)	MYBPC3+/- (fpm)	MYBPC3+/- (fpm)
COL3A1	43.4351	53.7033	51.4314
FBN1	12.9708	13.5949	9.81604
PTX3	0.597339	1.01455	0.646566
SULF1	6.9974	7.37236	2.88016
BGN	0.0853342	0.135273	0.0587787
LGALS1	1.28001	0.946909	1.58703
SULT1E1	1.45068	0.202909	3.5855
CDKN1A	482.565	847.213	694.941
LINC01021	161.026	140.345	159.761
C1orf105	82.1768	52.3505	88.1681
MT-TP	132.865	113.494	142.421
MT-ND6	1539.26	2043.5	2307.71
MTATP6P1	987.572	1346.98	1326.64
MT-ND4L	1936.92	2503.56	2076.42
MT-ATP8	922.036	1171.26	1189.27
MT-RNR1	2162.37	3923.04	2390.24
MT-ND2	6006.33	9233.58	6604.02
ACTC1	8869.29	3940.7	10023.9
MYL3	1330.79	1159.96	2048.85
MYL7	9875.9	9352.14	12459.4
Gene symbol	MYH7-R403Q+/- (fpm)	MYH7-R403Q+/- (fpm)	MYH7-R403Q+/- (fpm)
COL3A1	20.9024	68.232	100.913
FBN1	6.36161	5.52166	7.84878
PTX3	1.89334	1.02545	0.197868
SULF1	6.13441	2.60307	5.73818
BGN	0	0.315524	0.0659561
LGALS1	1.28747	1.89314	0.725517
SULT1E1	4.92268	6.86264	2.44038
CDKN1A	512.034	446.229	547.634
LINC01021	85.7303	148.454	136.331
C1orf105	34.6859	57.8986	57.9754
MT-TP	77.7783	116.902	110.213
MT-ND6	2078.58	1748.32	1504.39
MTATP6P1	937.278	738.877	880.25
MT-ND4L	1395.09	1194.49	1496.28
MT-ATP8	616.395	611.564	982.219
MT-RNR1	2007.32	1537.86	2373.3
MT-ND2	5145.64	4430.43	4201.01
ACTC1	12793.2	15175.7	7545.18
MYL3	1680.91	1722.52	1294.59
MYL7	10469.5	9802.21	8778.43
Gene symbol	MYBPC3-R502W+/- (fpm)	MYBPC3-R502W+/- (fpm)	MYBPC3-R502W+/- (fpm)
COL3A1	176.261	202.803	169.125
FBN1	27.5291	12.6873	40.4574
PTX3	2.6041	1.81247	1.85706
SULF1	45.3114	24.6626	22.6164
BGN	1.19045	0.258925	0.663236
LGALS1	5.1338	2.20086	2.38765
SULT1E1	34.0021	22.3323	4.11207
CDKN1A	399.097	402.239	274.514
LINC01021	70.6828	107.583	55.9108
C1orf105	37.7223	45.8297	25.7999
MT-TP	181.394	189.598	109.965
MT-ND6	1791.1	2586.85	1503.29
MTATP6P1	883.758	1079.65	831.831
MT-ND4L	1305.7	1784.7	1543.88
MT-ATP8	787.927	1025.73	907.506
MT-RNR1	2702.83	3640.74	2425.06
MT-ND2	6353.93	9278.5	5666.89
ACTC1	13663.7	11281	6137.79
MYL3	1279.28	1098.42	645.528
MYL7	10972.4	7079	4830.55
Gene symbol	CONTROL (fpm)	CONTROL (fpm)	CONTROL (fpm)
COL3A1	1549.29	115.553	2387.34
FBN1	328.186	25.5076	282.713
PTX3	41.9242	2.45857	19.1372
SULF1	428.439	27.5359	125.085
BGN	66.3662	1.59807	9.42993
LGALS1	32.4789	1.90539	12.7581
SULT1E1	305.566	7.43716	46.5949
CDKN1A	232.158	11.0021	111.033
LINC01021	62.7206	1.35221	22.0032
C1orf105	7.87115	29.0111	15.3467
MT-TP	77.5515	80.8868	66.0095
MT-ND6	974.946	1256.39	939.018
MTATP6P1	558.52	638.182	566.905
MT-ND4L	992.676	1284.54	1152.39
MT-ATP8	474.589	549.735	460.31
MT-RNR1	1478.2	1779.08	1612.06
MT-ND2	3778.73	3822.09	3832.62
ACTC1	8297.19	8173.19	4638.6
MYL3	1187.96	1331.25	965.921
MYL7	6426.42	6138.73	6293.09
