# Supplementary material for: A Contraction Stress Model of Hypertrophic Cardiomyopathy due to Sarcomere Mutations
Source: Stem Cell Reports. 2018 Dec 13;12(1):71–83. doi: 10.1016/j.stemcr.2018.11.015 (PMC6335568; doi:10.1016/j.stemcr.2018.11.015)
Supplement: Table S4. Differential Expression from iCM RNA Sequencing [file mmc5.xlsx]

## Sheet: Table S4
MYBPC3+/- vs Control	log2FC	FDR	MYBPC3-R502W+/- vs Control	log2FC	FDR	MYH7-R403Q+/- vs Control	log2FC	FDR	MYBPC3+/- vs WT	log2FC	FDR	MYBPC3-R502W+/- vs WT	log2FC	FDR	MYH7-R403Q+/- vs WT	log2FC	FDR
A2M-AS1	-1.11921	0.0198271	ABHD17C	-0.836884	0.0424645	A2M-AS1	-1.31369	0.00535029	ABCA1	1.20974	0.0995292	A2M	1.18774	0.00314747	ABCC4	0.877002	0.0781969
ABCA8	-0.79535	0.0573455	ACKR3	-0.91137	0.0528383	AC011043.1	-0.704247	0.0745547	ABCC6P1	1.07393	0.0500324	ABLIM3	1.47623	0.000794208	ABCG1	1.33624	0.0212773
AC011043.1	-0.785332	0.0525808	ACOT7	-0.585934	0.0513069	AC254945.1	-1.45306	0.0124466	ABCD1	0.666013	0.0790937	AC006978.6	0.890078	0.00746405	ABLIM3	1.18013	0.0115832
AC016747.3	-0.908514	0.0628273	ACSM3	-1.32435	0.0262741	ACBD7	-1.0764	0.0981977	ABCG1	1.51759	0.0227598	AC009299.5	0.974285	0.0866356	ABRA	1.36673	0.0033975
AC254945.1	-1.27476	0.0495465	ACTA2	-1.158	0.0015791	ACKR3	-1.3404	0.00384508	ABLIM3	0.920296	0.0930542	AC092066.1	0.574163	0.0857503	AC007238.1	1.13188	0.0751604
ACKR3	-1.84907	1.93658e-06	ADAM12	-1.40254	0.014951	ACSM3	-1.60051	0.00437249	AC007743.1	1.20216	0.0170612	ACAP1	0.957972	0.0149947	ACADS	0.590833	0.090761
ACLY	-0.59704	0.0231612	ADAMTS15	-0.825274	0.0625507	ADAM12	-2.20026	1.01217e-05	AC090616.2	1.04375	0.0601605	ADAMTSL4	0.936359	0.00248551	ACAP1	1.08289	0.0258915
ACSL4	-0.717452	0.0184064	ADAMTS8	-1.18721	0.00268533	ADAMTS5	-1.62831	0.000777307	AC093818.1	1.08041	0.0861802	ADHFE1	0.627026	0.0314898	ACOT2	0.729197	0.0224564
ACSM3	-1.66686	0.00548903	ADM	-0.974004	0.0251664	ADAMTS8	-1.36356	0.00117013	AC096574.5	1.13041	0.041867	AGPAT9	1.08991	0.000941309	ADAMTSL4	1.32271	3.25982e-06
ACTG2	-1.1698	0.0764914	ADO	-0.494634	0.0320133	ADAMTSL1	-1.46286	1.27133e-05	AC108142.1	1.13799	0.0132804	AGT	0.895921	0.00249869	ADAMTSL5	0.908657	0.0825624
ACTL6A	-0.496772	0.0876148	AFAP1	-0.811385	0.0199872	ADAMTSL2	-1.30725	0.0404637	ACAP1	1.24937	0.00282025	AIG1	0.458509	0.0552434	ADIRF-AS1	1.2049	0.0714205
ADAM12	-1.55705	0.0169978	AFAP1L2	-1.90119	5.0671e-05	ADCY3	-1.00095	0.036237	ACE2	1.22748	0.0178001	AL132988.1	1.07653	0.0871679	AEN	1.26193	0.00354494
ADAMTSL1	-1.96512	8.23015e-07	AHNAK2	-1.3164	9.92486e-06	AFAP1	-1.03662	0.000811236	ACER2	1.01357	0.0216852	ALAD	0.464752	0.096467	AGPAT9	1.04687	0.000389401
ADAMTSL2	-1.65752	0.00868992	AKR1B1	-0.564724	0.0890765	AFAP1L2	-1.08235	0.0948248	ACO2	0.540744	0.0792637	ALPK2	0.398824	0.0302428	AGT	0.745161	0.0121277
ADCY3	-1.17703	0.00879089	ALDH18A1	-0.582282	0.0197452	AMER2	-1.03868	0.090245	ACSF2	0.701081	0.0515747	AMER1	0.548656	0.0363255	AL132988.1	1.17917	0.0600577
ADCY5	-1.6712	0.00745826	ALG8	-0.485341	0.0412648	ANGPTL2	-1.55524	2.85736e-05	ADAM28	1.1388	0.0997798	ANK2	0.539226	0.0563987	ANK3	0.518823	0.0162557
ADD2	-1.33745	1.6952e-06	ANGPT1	-1.04276	0.0957567	ANKS1A	-0.487623	0.0487839	ADAMTS7	0.968615	0.00390351	ANK3	0.776731	6.94251e-05	ANKRD20A5P	3.26489	3.77576e-18
ADGRA3	-0.509819	0.0387551	ANKS6	-0.497034	0.0652915	ANLN	-1.25608	4.99989e-07	ADAMTSL4	1.46531	1.50236e-08	ANKRD20A5P	1.60601	0.0022956	ANKRD29	1.03246	0.0237586
ADGRF5	-1.26701	0.0782287	ANLN	-1.10186	0.0134887	ANTXR1	-0.873241	0.0497158	ADCK3	0.838146	0.0272737	ANKS1B	1.29827	0.0109394	APOBEC2	0.534777	0.0807264
AFAP1	-1.24398	4.21265e-05	ANO4	-1.46715	0.0102113	APLNR	-1.39587	0.0132733	ADGRG1	1.21546	0.0979026	ANTXR2	0.560793	0.000560517	APOBEC3C	0.629533	0.0678246
AFF3	-0.83777	0.000362404	APLNR	-1.18378	0.0375523	APOLD1	-1.49506	0.00037661	ADHFE1	0.70478	0.0110438	ANXA4	0.690952	0.0656958	ARMCX1	0.535189	0.0540066
AGO2	-0.604387	0.0616747	APOLD1	-1.28089	0.00563154	AQP1	-0.975661	0.0356996	ADIRF-AS1	1.5087	0.0187829	AP1S2	0.879578	1.51944e-06	ASAH1	0.772054	0.00877296
AGPAT5	-0.517991	0.089059	ARAP3	-1.06937	0.0870578	ARAP3	-1.66862	0.00124775	ADM	1.12618	0.0182764	APOBEC2	0.773444	0.0134887	ASCC3	0.737667	0.0884974
AHCTF1	-0.687191	0.0213209	ARHGAP11B	-1.12925	0.0453612	ARHGAP19	-0.539319	0.0585629	ADORA1	0.764287	0.00390351	APOL2	0.665421	0.0379773	ASTN1	1.50519	0.00791844
AKR1B1	-0.864842	0.0316749	ARHGDIA	-0.400525	0.0861562	ARHGEF2	-0.627356	0.00555657	ADRA1B	1.16694	0.0626396	ARFGEF2	0.547901	0.00742695	ATF4P3	1.1458	0.045865
ALDOC	-0.945872	0.0509509	ARHGEF3	-0.442744	0.0972832	ARHGEF3	-0.716881	0.0201141	AEN	1.54191	0.000181174	ARHGAP20	1.4976	0.000612678	ATP1B4	1.38101	0.0245478
ALG10B	-0.617224	0.0792637	ARL6IP1	-1.18366	5.16927e-07	ARL6IP1	-0.937669	0.000270017	AFF2	1.25586	0.0122913	ARMCX1	0.607543	0.0086644	ATPIF1	0.437289	0.0990945
ANGPT1	-2.00419	0.000138503	ARRB1	-0.576921	0.035146	ARSI	-1.30534	0.0406058	AGPAT9	0.81458	0.0092378	ARVCF	0.757406	0.0683846	B3GNT8	1.1764	0.00817935
ANGPTL2	-1.44645	0.000451532	ART4	-1.27272	0.0322064	ART4	-1.46998	0.0114774	AGT	0.837447	0.0321768	ASAH1	0.811815	0.0421612	BANCR	0.879575	0.0188884
ANKLE2	-0.39539	0.0919071	ART5	-1.0994	0.0548203	ASF1B	-1.38258	0.000437749	AL132988.1	1.40389	0.0262347	ASB11	1.13519	0.0360308	BAX	0.878038	0.0542379
ANKRD12	-0.586269	0.0306942	ASAP2	-0.437342	0.0996791	ASPM	-1.80933	2.44734e-08	ALAD	0.58173	0.0269168	ASTN1	2.19294	1.99857e-07	BBC3	1.45318	0.00206693
ANKRD27	-0.544022	0.0731103	ASPM	-1.32432	0.00319079	ASS1	-0.976374	0.000739597	ALPK2	0.407152	0.0982262	ATF4P3	1.1152	0.0508586	BBS9	1.04674	4.00024e-07
ANKRD40	-0.660817	0.017191	ASS1	-0.933984	0.000317695	ATAD2	-1.08767	9.48869e-05	AMER3	1.93892	0.00149278	ATG16L2	0.713622	0.0410567	BCAM	0.605466	0.00823994
ANKRD6	-0.681994	0.0602212	ATP11C	-1.13125	0.00032804	ATAD5	-0.941147	0.00427265	ANK1	1.34777	0.00199937	ATP6V0D1	0.470055	0.0766357	BCL2L1	1.19843	7.44731e-08
ANLN	-1.37662	5.639e-08	ATP2B1	-0.788074	0.0520987	ATOH8	-1.34616	0.0234382	ANKRD18B	1.25833	0.0352105	ATPIF1	0.459815	0.047663	BIN1	1.00774	0.00299011
ANOS1	-0.759358	0.0857801	ATRNL1	-1.12253	0.0450537	ATP11C	-0.784413	0.0306152	ANKRD20A5P	3.00353	6.68366e-13	B2M	0.666069	0.057608	BLVRB	0.561099	0.0714205
ANTXR1	-0.773816	0.0835613	AUNIP	-0.978304	0.0495835	ATP1A2	-1.08851	0.00318111	ANKRD29	0.787023	0.0755848	B3GALT2	1.66056	5.54461e-05	BOK	0.689453	0.083008
AP000648.5	-0.879926	0.0306942	AURKA	-1.10301	0.00029582	ATP2B1	-0.709537	0.0300582	ANKRD33B	1.05392	0.0212046	B3GNT8	1.04909	0.0226358	BRSK2	1.03834	0.0214767
APAF1	-0.91958	0.0120396	AURKB	-1.05756	0.0569193	AURKA	-0.940583	0.0758619	ANP32AP1	1.28103	0.0603694	BANCR	1.21182	0.00340709	BTG2	0.782708	0.0325397
APLNR	-1.42252	0.0270467	B3GLCT	-0.746479	0.0566052	AURKB	-1.61031	1.90949e-06	ANXA4	0.660262	0.0788969	BBS12	0.59498	0.0594547	C1orf105	1.26056	0.00592084
APOLD1	-1.30271	0.00254236	B3GNT5	-1.03347	0.00899288	B3GNT5	-0.795718	0.056363	AP5S1	0.784578	0.00915237	BBS9	0.65813	0.0326671	C1QL1	1.13282	0.0545179
APPL1	-0.586819	0.0345651	B4GALNT4	-1.12841	0.000218969	BAHCC1	-0.755345	0.0254311	APLP1	0.965686	0.0891916	BCAM	0.57587	0.0350972	CACNA1B	0.84233	0.0565693
ARAP3	-2.24708	1.17102e-05	BAHCC1	-0.634833	0.0890765	BCAT1	-1.31709	0.0368164	APOBEC2	0.763649	0.00575622	BLVRB	0.720575	0.0581016	CADPS	1.20148	1.60102e-05
ARG2	-0.729477	0.0504939	BAZ1A	-0.45698	0.0878954	BCL11A	-0.790297	0.00607474	APOBEC3C	1.26578	6.63485e-07	BMF	0.748025	0.0134346	CDC42P6	1.02292	0.0597978
ARHGAP19	-0.566773	0.0504939	BCAR3	-1.00634	0.0651726	BCOR	-0.471962	0.053055	APOE	1.32777	0.0480166	BSPRY	1.25296	0.000530823	CDH8	1.59017	0.00053857
ARHGDIB	-1.27943	0.0126867	BCAT1	-1.28938	0.0320159	BIRC5	-1.77469	2.3843e-07	AQP10	0.79876	0.073595	BTG2	0.907267	0.00862098	CEBPD	1.04801	0.0643473
ARHGEF2	-0.59952	0.0168569	BCOR	-0.323556	0.0964454	BLM	-1.56625	7.07472e-06	AQP11	1.08145	0.0919726	BZRAP1	0.700206	0.0462861	CES2	1.23922	3.84078e-08
ARID5B	-1.15647	0.0242312	BID	-0.766881	0.00505933	BMP10	-1.58714	0.00451206	ARHGAP30	1.40852	0.0306942	C15orf41	0.801202	0.0563987	CFC1	1.4582	0.00596325
ARL10	-0.625031	0.0909065	BIRC5	-1.4745	0.00198223	BMP4	-2.42208	2.99592e-07	ARMCX4	0.582502	0.0822834	C1orf105	0.926199	0.0920368	CFLAR	1.40311	9.19784e-07
ARL6IP1	-1.07893	0.00035574	BLM	-1.15024	0.0268645	BMP6	-1.14063	0.0601488	ARRDC3	0.975159	0.0704092	C1orf115	0.854823	0.0742494	CHCHD6	0.648432	0.0838465
ARL6IP6	-0.986448	0.0017421	BMP10	-1.66626	0.00193192	BNC1	-1.84334	0.000632462	ASAH1	0.928648	0.000534503	C1QL1	1.1423	0.0587179	CLEC2A	1.15648	0.0927141
ARNTL2	-0.855648	0.013233	BMP2	-0.724208	0.0225821	BORA	-1.06521	0.0227247	ASB10	1.2098	0.0597537	CADPS	0.676314	0.057014	CMTM5	0.986487	0.00125248
ARSI	-1.83644	0.0028927	BMP4	-1.66834	0.00169777	BRCA1	-1.02994	6.76703e-05	ASCC3	0.87104	0.0262781	CADPS2	0.768858	0.0234175	CNN1	0.818465	0.0737028
ARSJ	-1.0122	0.0782287	BMP6	-1.7795	0.000705104	BRCA2	-1.34001	3.8572e-06	ASPG	1.05798	0.0194213	CALCOCO1	0.402922	0.0982219	COL10A1	1.51751	0.00890125
ART4	-1.60257	0.0141564	BMPER	-1.29258	0.0283143	BRIP1	-1.17619	0.000767291	ATF4P3	1.18089	0.0500324	CALN1	0.869712	0.0428137	COL22A1	1.66959	0.0022177
ASF1B	-1.17077	0.00266708	BNIP3L	-0.457791	0.0513069	BST1	-1.1974	0.0751782	ATP1A3	1.1158	0.0571953	CAMK2B	1.16666	3.30137e-08	COL7A1	0.866197	0.00239314
ASPM	-1.94888	5.63114e-11	BORA	-0.942428	0.0320159	BTBD19	-1.24216	0.0571581	ATP1B2	1.14401	6.00619e-06	CASP1	1.17827	0.0226358	COX6A2	1.20642	0.00785417
ASS1	-0.643977	0.0676604	BRCA1	-0.676004	0.0262741	BTBD6	-0.543505	0.0601783	ATP1B4	1.50966	0.0240908	CAST	0.486612	0.0651511	CPE	0.810933	0.0370476
ATAD2	-0.898945	0.00244102	BRCA2	-0.938673	0.0677165	BTN3A2	-1.13353	0.02229	ATP5EP2	1.16008	0.0578783	CBX6	0.360585	0.0428137	CPNE4	1.53993	1.26765e-05
ATAD5	-0.917631	0.0150593	BRMS1	-0.497266	0.0677165	BUB1	-1.59774	3.17028e-07	ATP5G1	0.59192	0.0522884	CCND2-AS1	1.08157	0.0309573	CPS1	0.515384	0.0979674
ATF1	-0.686492	0.0617417	BUB1	-1.31575	0.00169777	BUB1B	-1.45336	3.81667e-06	ATP5I	0.814397	0.0275814	CCNG1	0.607336	0.0878954	CROT	1.04727	0.00116765
ATF2	-0.549341	0.0836075	BUB1B	-1.19761	0.0184004	C18orf54	-1.15673	0.000773289	ATP6V0D1	0.516103	0.0930191	CDH8	1.4562	0.00353306	CRY2	0.541083	0.0508081
ATL2	-0.828943	0.00408658	BUB3	-0.395494	0.0838467	C1orf112	-1.02172	0.00240852	ATP6V0E1	0.445167	0.0830795	CEP120	0.546006	0.0456292	CRYZ	1.2175	1.268e-05
ATP11C	-0.808039	0.0118267	BYSL	-0.462886	0.0878954	C1orf21	-0.810019	0.00720413	ATPIF1	0.561563	0.0271593	CES2	1.07272	3.51932e-09	CSAG2	1.84058	0.000261876
ATP8A1	-1.10943	0.000116095	C10orf2	-0.580743	0.0425646	C1QTNF6	-1.27288	0.00482462	B3GNT7	1.41209	0.000477939	CES3	1.32255	0.0165997	CSAG3	1.76405	0.000371598
ATXN1	-0.592233	0.0695249	C14orf132	-1.0684	0.000117605	C20orf166-AS1	-0.813357	0.0236664	B3GNT8	1.33914	0.00254718	CFC1	1.34224	0.0162152	CST3	0.962225	0.000318222
AURKA	-0.979573	0.0164499	C18orf54	-0.983955	0.00320516	C21orf58	-0.892908	0.0773338	BANCR	0.948435	0.0108076	CFLAR	1.23914	0.0011706	CTB-36O1.7	1.09165	0.0138493
AURKB	-1.47594	3.16963e-05	C5orf34	-1.15956	0.00376517	C4orf46	-0.686688	0.0369049	BAX	0.992553	0.0212046	CH17-472G23.4	0.628082	0.0765194	CTNNAP1	1.24827	0.0338849
B3GLCT	-1.29993	0.000131983	CALM2	-0.387358	0.0716896	C5orf34	-0.882105	0.0542379	BBC3	1.71997	0.000323572	CHN2	0.640081	0.0455515	CTSA	0.703315	0.012316
B3GNT5	-1.16739	0.00139767	CAPN5	-0.895803	0.0951897	C7	-1.1589	0.0147785	BBS9	0.957295	1.92472e-05	CKMT2	1.01386	0.0215517	CTSD	0.651117	0.0255744
B4GALT5	-0.517136	0.0938974	CASC5	-1.09555	0.0356087	CA12	-1.16138	0.0853906	BCAM	0.779649	0.00225352	CLCN4	0.46509	0.0857503	CTSF	1.17187	0.000867881
BACH2	-0.935115	0.00577209	CBL	-0.420847	0.0228344	CA14	-0.868855	0.0874034	BCL2L1	1.40762	1.61388e-08	CLEC2D	0.874131	0.00746405	CTSZ	0.832449	0.0407417
BAZ1A	-0.644589	0.0822834	CBX2	-0.72418	0.0210225	CALCRL	-1.07708	0.0956915	BIN1	1.00048	0.00312472	CLU	0.948396	0.00374548	CYP4F30P	1.35971	0.0290118
BAZ1B	-0.633607	0.0616299	CCDC109B	-0.991508	0.0428137	CAPN6	-1.2236	0.0601488	BMP2	1.34524	0.00031711	CMAHP	1.31683	0.0015791	CYP4F35P	1.83268	0.000456634
BBS7	-0.615382	0.0293089	CCDC137	-0.530046	0.0578294	CARD6	-1.40331	0.0187768	BMP2K	0.578872	0.0805858	CMBL	0.690433	0.0849992	CYP4F62P	1.24361	0.0588839
BCAT1	-1.26008	0.0723952	CCDC18	-0.960352	0.0089416	CASC5	-1.71071	1.47143e-09	BRINP1	1.79947	0.000136842	CMYA5	0.869562	0.0162449	DAB1	1.27986	0.00238778
BCHE	-1.05093	0.0854955	CCNA2	-1.34744	0.00330867	CASP8AP2	-0.654246	0.0158226	BRSK2	1.30561	0.000786962	CNTN3	1.64148	0.000793681	DDB2	0.838419	0.0918515
BCL11A	-1.09313	0.000251815	CCNB1	-1.41925	0.00277692	CASQ2	-0.979579	0.0999448	BTBD9	0.451566	0.0771814	COBLL1	0.619277	0.0350972	DKK3	0.80422	0.00219516
BCORL1	-0.762034	0.0406034	CCNB2	-1.29599	0.00121643	CBX1	-0.499002	0.0535346	C11orf21	2.05989	6.87533e-09	COL11A2	0.892699	0.0563442	DKKL1P1	1.07838	0.0867754
BDNF	-2.29978	8.2119e-06	CCNF	-0.804686	0.0788787	CCDC109B	-1.0391	0.0309862	C12orf75	0.610827	0.065957	COL12A1	1.27471	0.013435	DNAJB2	0.503973	0.0271984
BGN	-1.29294	0.0442264	CCT2	-0.371286	0.0312061	CCDC150	-0.810178	0.0463204	C1orf105	1.79675	1.55607e-05	COL17A1	1.19953	0.0517649	DPP3P2	1.0874	0.0227247
BIRC5	-1.62108	5.50074e-07	CD248	-1.39099	0.017385	CCDC18	-0.909694	0.00736678	C1orf229	1.21276	0.0313443	COL19A1	1.04978	0.0234175	DPP7	0.783882	0.0123743
BLM	-1.40082	1.84463e-05	CDC20	-1.50427	0.00189209	CCDC184	-1.51753	0.00735992	C1QL1	1.38441	0.0212691	COL21A1	1.2812	0.000473121	DTNA	0.644364	0.0790039
BMP10	-1.9852	0.00060097	CDC25A	-0.795934	0.0402334	CCDC3	-1.08348	0.0995871	C2orf71	1.36937	0.0191826	COL7A1	0.588567	0.0288436	DUSP13	1.36909	0.0253827
BMP4	-1.83248	0.00064188	CDC25B	-0.774729	0.00320516	CCDC77	-0.748843	0.0461688	C9orf106	1.80422	0.000639735	CORIN	0.586762	0.0211733	DUSP14	0.942694	0.0748479
BMP6	-3.16288	1.92528e-09	CDC25C	-1.29151	0.0176693	CCL21	-1.85809	0.000142012	CA13	0.775635	0.0632534	COX6A2	1.13161	0.0322515	DUSP15	1.36556	0.000921671
BMPR1B	-1.38439	0.0288035	CDC42EP1	-1.2191	0.02877	CCNA2	-1.75053	1.59147e-06	CADPS	1.61258	2.86354e-07	COX7A1	1.17273	0.0573669	EDA	1.44409	3.52523e-11
BNC1	-1.70711	0.00622475	CDC7	-0.552769	0.0689075	CCNB1	-1.61428	7.65967e-06	CADPS2	0.774877	0.00656646	CPEB4	0.548645	0.0521552	EEF1A1P13	0.926924	0.0658059
BORA	-1.11526	0.00771278	CDCA2	-1.06853	0.0262741	CCNB2	-1.38935	1.268e-05	CAPN3	1.36254	0.00257842	CPNE4	1.52389	0.00376343	EEF1A1P22	1.029	0.0689487
BRCA1	-0.984339	6.67492e-05	CDCA3	-1.15285	0.0302114	CD248	-1.73095	0.00173601	CBLN1	1.33853	0.0556542	CPNE5	2.17365	7.17281e-16	EEF1A1P38	0.917775	0.0714223
BRCA2	-1.48008	2.0117e-07	CDCA4	-1.08464	0.00142975	CD274	-1.33783	0.0299613	CBX3P9	1.23982	0.0704679	CPNE8	1.05258	0.00198223	EEF1A1P9	0.84454	0.0830607
BRD3	-0.566916	0.0561004	CDCA5	-1.1868	0.018055	CD34	-2.05878	3.25152e-05	CCDC8	0.571886	0.0091976	CROT	0.831117	0.00224662	EHD1	0.672082	0.00135221
BRD8	-0.459097	0.0850608	CDCA8	-1.11628	0.0605456	CDC20	-1.81748	3.7241e-07	CCND3	0.844061	0.00203645	CRY2	0.479999	0.0697308	EIF5A	0.638861	0.0611507
BRINP3	-1.9469	0.000883612	CDH11	-1.12902	0.0406517	CDC25A	-0.850735	0.00380348	CD81	0.498399	0.0259798	CRYAB	0.97085	0.0260704	EIF5AP4	1.17881	0.0722552
BRIP1	-1.10904	0.00761051	CDH13	-0.962339	0.0530088	CDC25B	-1.42623	3.74405e-08	CDH8	1.78201	8.14387e-05	CRYZ	1.11905	0.00034607	EMC10	1.10767	9.69045e-06
BRWD1	-0.602894	0.0216039	CDK1	-1.24308	0.0163167	CDC25C	-1.8785	9.40535e-08	CDK18	0.778476	0.0459256	CSF1	0.820893	0.0374562	ENPP1	1.11858	0.00493588
BST1	-1.2433	0.0853981	CDKN3	-1.42426	0.000883064	CDC45	-1.27512	1.22582e-05	CDK8	0.815704	0.00932498	CST3	0.647851	0.0878954	ENTPD6	0.606722	0.0881579
BUB1	-1.53552	3.07914e-09	CDR2L	-1.01022	0.0201063	CDC6	-0.993996	0.00143022	CDO1	0.776961	0.0902548	CTB-36O1.7	1.16113	0.00288456	EPS8L2	2.04633	1.15483e-06
BUB1B	-1.44941	3.1281e-06	CELSR3	-0.809054	0.0856373	CDC7	-0.711769	0.0927851	CECR6	1.05776	0.00795955	CTF1	0.636563	0.0806186	EPSTI1	1.676	6.49064e-05
C11orf84	-0.530789	0.089059	CEMIP	-1.39304	0.00447231	CDCA2	-1.59422	5.3166e-05	CEL	1.48902	0.0024232	CTNNAP1	1.47549	0.0033718	EXOC6B	0.59752	0.0164344
C16orf87	-0.684257	0.0021208	CENPA	-1.34105	0.00905611	CDCA3	-1.2968	0.000591005	CES2	1.29957	1.40309e-07	CTSA	0.529625	0.0352395	FAM155B	1.05059	0.0684312
C18orf54	-1.51923	1.08375e-05	CENPE	-1.24746	0.00699516	CDCA5	-1.36962	0.000140599	CFC1	3.21279	3.23087e-17	CTSF	0.954897	0.0282298	FAM35BP	1.15282	0.0851576
C1orf112	-1.11867	0.00060097	CENPF	-1.35472	0.00616983	CDCA7L	-0.656807	0.0261589	CFC1B	2.61596	9.68717e-07	CYB5R1	0.714965	0.084276	FAM46B	1.18038	0.00652603
C20orf166-AS1	-0.693162	0.0413382	CENPI	-1.06393	0.0134887	CDCA8	-1.5817	1.9571e-05	CFLAR	1.55486	1.52177e-07	CYP1A1	1.72453	0.000559805	FAM63A	0.579354	0.0129291
C3	-1.45572	0.0167051	CENPK	-0.874471	0.0527484	CDH5	-2.16564	4.89052e-06	CHGB	1.1823	0.0908973	DAB1	1.67082	0.000183545	FAR2P2	1.46775	0.00658393
C4orf46	-0.85882	0.000331671	CENPL	-0.989326	0.00631129	CDK1	-1.92979	9.34658e-11	CIART	0.917213	0.0778019	DCUN1D3	0.659705	0.00103481	FAS	1.12995	0.0364839
C5orf17	-2.30821	4.86565e-05	CENPN	-0.768939	0.0224724	CDK19	-0.56817	0.0437477	CITED4	1.04844	0.0359421	DENND3	0.598282	0.0802611	FBXO2	0.998336	0.0575143
C5orf24	-0.636629	0.0682852	CENPV	-0.764371	0.0323652	CDKN1B	-0.659699	0.00338214	CKMT2	1.03967	0.00422195	DIRAS3	1.0296	0.0294357	FDXR	1.34969	0.00360224
C5orf46	-1.24139	0.0830795	CEP135	-0.815933	0.0540471	CDKN2A	-1.75825	0.0013772	CLCN4	0.577371	0.0430753	DKK3	0.817227	0.00922455	FKBP1C	1.13525	0.0659254
C6	-1.09297	0.0765588	CEP55	-1.41018	0.00222287	CDKN2C	-1.11758	0.0610183	CLSTN2	0.835847	0.0345651	DNAJB2	0.365181	0.0450537	FLG-AS1	1.20838	0.0507614
C7	-1.21293	0.00748387	CERKL	-1.48941	0.00899288	CDKN3	-1.48766	3.19844e-05	CLYBL	0.658199	0.0952927	DNAJB5	0.661429	0.0916591	FRMPD2	1.31086	0.0374685
CA12	-1.48795	0.0263221	CHEK1	-0.8627	0.0162449	CDON	-1.10065	0.000757692	CMAHP	0.871594	0.0805167	DOCK3	0.991448	0.0176693	FTH1P2	1.06724	0.0413342
CACNB3	-0.687494	0.0617743	CHEK2	-1.03613	0.000719757	CDT1	-1.00054	0.0234639	CMTM5	1.62541	4.97618e-06	DOPEY1	0.521019	0.0144546	GABRG2	1.51072	0.00271665
CALCRL	-1.15846	0.0556577	CHSY1	-1.27028	2.09438e-05	CEMIP	-1.2163	0.0182644	CNTN4	0.794652	0.0565778	DPP3P2	1.01143	0.0475066	GADD45A	1.1477	0.000158632
CAMK4	-0.974623	0.012693	CIT	-1.08336	0.0548203	CENPA	-1.42418	0.00262908	COL10A1	1.44185	0.0343115	DPP7	0.679588	0.0917389	GALNT5	1.24585	0.0303092
CARD6	-1.56658	0.0172824	CKAP2	-0.583651	0.0829661	CENPE	-1.65941	8.0104e-07	COL4A5	0.594884	0.00828603	DTNA	0.846375	0.0135064	GAMT	0.498082	0.0533282
CASC5	-1.55793	2.49906e-07	CKAP2L	-1.01127	0.0842024	CENPF	-1.72447	2.12411e-06	COL4A6	0.89554	0.00140122	DUSP22	0.502146	0.00899578	GAS6	0.814366	0.00200011
CASP7	-0.642627	0.0992882	CKB	-0.942926	2.83054e-05	CENPH	-1.18513	7.81825e-05	COL7A1	0.923088	0.000887346	DUSP27	0.493552	0.0262741	GGT7	0.530674	0.0790039
CASP8AP2	-0.815743	0.00257842	CKS1B	-0.783361	0.0057798	CENPI	-1.05499	0.00115615	COMMD7	0.446844	0.0956111	ECHDC2	0.950301	0.0134887	GPNMB	2.44834	1.13155e-17
CBL	-0.541647	0.0721758	CKS2	-1.25275	0.00106996	CENPJ	-0.887634	0.000481426	CORO2B	0.671681	0.0721506	EDA	2.11664	6.75711e-25	GPR1	0.719258	0.01565
CBLN2	-1.26201	0.0809776	CLDN6	-0.640002	0.0224756	CENPK	-1.2269	8.49582e-07	COX5B	0.557619	0.0443705	EEF1DP1	1.06614	0.0811028	GPX3	0.817227	0.0184942
CBX1	-0.602089	0.00186331	CLMP	-1.12217	0.0800466	CENPL	-0.638105	0.0562369	COX6A1	0.710952	0.0308254	EIF5AP4	1.11936	0.0616538	GRAMD3	1.23931	1.12671e-07
CCBE1	-1.25373	0.0780469	CNNM1	-1.08001	0.084276	CENPM	-1.08803	0.0374911	COX6A1P2	1.65064	0.0054857	ENTPD6	0.614204	0.0508586	GSAP	1.00963	0.00138053
CCDC109B	-1.25159	0.00579831	CNTN6	-1.97187	2.09438e-05	CENPO	-0.783077	0.026453	COX6A2	2.02361	8.52473e-08	EPM2A	0.711687	0.0311744	GYG1	0.663347	0.0851576
CCDC117	-0.689183	0.0464182	COL1A1	-1.08358	0.0917287	CENPQ	-0.708459	0.0740651	CPE	1.10384	0.00845723	EPS8L2	1.29079	0.00905611	GYG1P1	1.39698	0.0217573
CCDC150	-0.93773	0.00945545	COL2A1	-1.12423	0.0302114	CENPU	-0.962561	0.00455988	CPNE4	1.57269	3.14523e-05	EXOC6B	0.643145	0.0226358	HEPH	0.667897	0.048619
CCDC18	-1.13727	0.00032587	COL6A3	-1.11629	0.0435081	CENPW	-1.03316	0.0223999	CPT2	0.719438	0.0207535	EZH1	0.39797	0.0755809	HIST1H2AC	0.785188	0.074423
CCDC184	-1.58472	0.0157618	COL6A6	-1.3175	0.0215226	CEP128	-1.178	0.00818925	CPVL	0.633031	0.0920753	FAM13C	0.732417	0.0225821	HIST1H2BG	1.10247	0.0722552
CCDC34	-1.36712	0.00376593	COL8A1	-1.11659	0.0814873	CEP135	-0.8758	0.00383406	CROT	0.822681	0.021606	FAM155B	1.0541	0.0720201	HIST1H3E	0.947174	0.0658099
CCDC77	-0.814515	0.0123772	COLEC11	-1.44827	0.00902216	CEP152	-0.872867	0.0758619	CRYM	1.54587	0.00446312	FAM47E-STBD1	0.59451	0.0103291	HIST2H2BE	0.895379	0.0583044
CCDC80	-1.20385	0.0986196	CORO1C	-0.382569	0.0633262	CEP55	-1.66164	1.08616e-06	CSF1	0.994699	0.00404525	FAM63A	0.706476	8.73371e-05	HM13	0.490969	0.0396707
CCL21	-1.68333	0.00672456	COTL1	-1.44271	0.00166863	CERKL	-1.83625	0.000706953	CST3	1.09241	0.00023102	FAM96B	0.495812	0.0299944	HMOX1	1.20464	0.0481567
CCNA2	-1.87537	3.68359e-09	CRB2	-1.39364	0.000212593	CHAF1A	-0.928329	0.0112231	CTB-36O1.4	1.53006	0.00508815	FAR2P1	0.856124	0.00403711	HNRNPKP4	0.91532	0.052664
CCNB1	-1.5977	1.30511e-06	CRHBP	-1.8	0.000748559	CHAF1B	-0.851193	0.0287274	CTB-36O1.7	1.54377	0.000399197	FAR2P2	1.40601	0.00924751	HOXB2	1.02785	0.0657198
CCNB2	-1.35126	0.000135585	CRIM1	-0.901075	0.0490508	CHEK1	-0.790649	0.0109765	CTC-429P9.3	0.793225	0.0464182	FBXO40	0.895533	0.0757716	HRC	0.697474	0.0164353
CCNF	-0.852796	0.0475135	CRISPLD2	-1.08352	0.0909773	CHRNA3	-1.64851	0.00205912	CTD-2006C1.2	0.787915	0.0347694	FGD6	0.47208	0.0927105	HS6ST3	1.22889	0.05926
CCT2	-0.455501	0.0220687	CSDC2	-1.10451	0.0514403	CHSY1	-1.0823	0.000417728	CTD-2006M22.2	0.989301	0.067302	FGF5	0.559576	0.0563987	HSP90AA2P	1.12545	0.0369266
CD109	-0.951044	0.0540627	CSK	-0.441792	0.0368572	CHTF18	-0.656893	0.081818	CTD-2017D11.1	0.978737	0.0809378	FITM2	0.568039	0.0856373	HSPB1P1	1.8167	0.000152626
CD200	-1.81161	0.000385678	CSPG4	-0.909114	0.00899288	CIT	-1.69012	1.78946e-06	CTD-2282P23.2	1.22813	0.056649	FLCN	0.591197	0.0268645	HSPB8	0.839653	0.00961727
CD248	-1.69077	0.00602091	CTC-260E6.6	-0.942715	0.0849992	CKAP2	-0.647234	0.0543538	CTD-2353F22.1	0.997474	0.0843398	FLNC	0.506874	0.0811028	HTATIP2	0.867118	0.0975854
CD274	-1.64113	0.00625892	CTD-2510F5.4	-1.58275	0.00102243	CKAP2L	-1.58735	1.83818e-06	CTD-2353F22.2	1.04668	0.0121436	FNDC5	1.03398	0.0226137	IGDCC4	0.996981	0.0532515
CD34	-1.54329	0.0141082	CTD-2562J17.6	-0.696313	0.0633262	CKS1B	-1.04056	2.86207e-06	CTNNAP1	1.27628	0.0429607	FNIP2	0.628427	0.0179466	IGFBPL1	1.07353	0.0974232
CDC20	-1.66016	5.05721e-07	CTPS1	-0.58746	0.035246	CKS2	-1.37621	2.71933e-05	CTSA	0.895505	0.000738007	FSD2	0.754704	0.0297962	IL21-AS1	1.82541	0.000353505
CDC25B	-1.38124	2.64707e-09	CTXN1	-0.990461	0.0210275	CLSPN	-1.33994	1.84455e-07	CTSD	0.78814	0.0118267	FTH1P2	1.26778	0.0050762	ISCU	0.44407	0.083008
CDC25C	-1.46653	8.53242e-06	CYB5R2	-1.04333	0.084276	COL15A1	-1.28502	0.0462683	CTSF	1.5866	7.42938e-09	FTH1P20	1.01593	0.0905805	ISPD	0.717561	0.0373854
CDC45	-0.841451	0.00851124	CYP4F29P	-0.943411	0.046394	COL1A1	-1.37866	0.0252723	CYP1A1	1.26873	0.0398481	FTH1P8	1.09804	0.0585095	KALRN	0.869378	0.0405135
CDC6	-0.855207	0.00288285	DAAM2	-1.22099	0.00599093	COL3A1	-1.23701	0.0433084	CYP2E1	1.5351	0.000773922	GAB1	0.521607	0.0204751	KC6	0.737379	0.0229417
CDC7	-0.969048	0.000423823	DBF4	-0.7838	0.00533613	COL6A3	-1.19694	0.0423072	CYP2J2	1.0649	0.02854	GAB2	0.45919	0.0416246	KCNC3	0.791804	0.0481567
CDCA2	-1.46123	0.000242752	DDIAS	-1.38288	0.00599093	COL6A6	-1.66379	0.00237922	CYP46A1	0.83662	0.0118032	GAB3	1.04388	0.0838467	KCNC4	0.93197	0.0159107
CDCA3	-1.49182	2.50626e-06	DENND2A	-1.55845	4.0313e-05	COL8A1	-1.26289	0.0396707	CYP4F26P	1.24404	0.0789282	GABRA4	0.903054	0.0855338	KCNE1	1.46327	0.0129746
CDCA5	-1.18033	0.000953154	DEPDC1	-1.45919	0.000928373	COL9A3	-1.21093	0.0666717	CYP4F30P	2.83954	2.66431e-08	GABRE	1.26373	0.0215696	KLHDC7A	1.66234	0.00232126
CDCA8	-1.4033	0.000345181	DEPDC1B	-1.10867	0.0374562	COLEC11	-1.67895	0.0022666	CYP4F35P	1.57859	0.0122913	GADD45A	0.71113	0.00130779	KLHDC8B	0.600748	0.0014418
CDH5	-2.07127	0.000178493	DHX33	-0.524145	0.0251664	COTL1	-0.935004	0.0707756	CYP4F62P	2.90943	3.35636e-09	GAS6	0.932695	2.39622e-05	KRT18	0.535257	0.0948662
CDK1	-1.86532	6.27815e-11	DIAPH3	-0.59194	0.0482111	CPXM2	-1.73616	0.00145107	DAP3	0.60651	0.0142806	GHR	0.949568	0.0379773	KRT18P17	1.17271	0.0806886
CDK2	-0.530733	0.0883274	DKK1	-1.11656	0.0513069	CRHBP	-1.24542	0.0581174	DCX	1.77912	0.00203645	GPHN	0.426674	0.0868267	KRT8P3	1.27259	0.00309271
CDK2AP1	-0.488849	0.0872285	DLGAP5	-1.36533	0.00599093	CRIM1	-1.70629	1.96754e-06	DDB2	0.94045	0.035628	GPM6B	0.656386	0.0870578	KRT8P45	1.11365	0.05926
CDKL1	-1.30307	0.0256413	DNA2	-0.600323	0.0539622	CSPG4	-0.956358	0.0227711	DDX26B	0.986082	0.0019249	GPNMB	1.39609	0.00019428	LACC1	0.988694	0.0184808
CDKN1B	-0.726208	0.0122271	DNAH11	-1.55142	0.000183545	CTD-2510F5.4	-1.59515	0.000304994	DENND2C	0.825482	0.0256777	GPR17	0.577071	0.019394	LAMA1	1.64397	0.000260452
CDKN2A	-1.81381	0.00349105	DOCK4	-1.02947	0.0164238	CUX1	-0.403054	0.0843109	DES	1.25327	0.00349828	GPX7	1.07459	0.0732021	LAMB2	0.532002	0.0851576
CDKN3	-1.7908	4.5243e-07	DOK4	-1.06779	0.0013916	CYP4F29P	-1.30521	0.000144344	DGAT2	1.13599	0.00141001	GRAMD3	1.26143	7.28442e-10	LANCL2	0.650217	0.0713558
CDON	-1.13032	3.05706e-05	DPYSL2	-1.43994	2.73607e-09	DAAM2	-1.34513	0.000606753	DGKK	1.23035	0.0721506	GRIN3A	1.04348	0.0542592	LGI2	1.11087	0.000323846
CDR2	-0.721567	0.0975224	DPYSL5	-1.21208	0.0343684	DACH1	-1.28779	0.00482462	DKK3	0.677349	0.0153518	GRM1	1.58542	0.00284045	LINC00648	0.603532	0.0977634
CDR2L	-0.910124	0.0561004	DSC3	-1.67495	0.000368811	DAPK2	-0.927621	0.0774908	DKKL1P1	1.31794	0.0227397	GSAP	0.977697	0.00468604	LOXL4	1.34926	3.24597e-06
CENPA	-1.72494	0.000203146	DZIP1	-0.631536	0.0828619	DBF4	-0.627845	0.090761	DMTN	1.08844	0.0495753	HADHB	0.488981	0.0563987	LRPAP1	0.642834	0.00324428
CENPE	-1.8471	1.78939e-10	E2F2	-1.10685	0.0438689	DCAF12	-0.630518	0.0840367	DNAJC27	0.608174	0.0784861	HEPH	0.860213	0.0164606	LRRC4	0.944276	0.0145985
CENPF	-1.82639	1.94456e-09	E2F3	-0.44728	0.0325585	DDIAS	-1.54042	4.05977e-06	DNPEP	0.568156	0.0290928	HHATL	1.24178	0.00568211	LRRC49	0.809021	0.0227362
CENPH	-1.14561	0.000131388	ECT2	-1.0286	0.00029582	DDX11	-0.851552	0.00384508	DNPH1	0.795714	0.0414473	HIBADH	0.337717	0.0917287	LYNX1	0.875484	0.00791844
CENPI	-1.40526	6.09405e-06	EDIL3	-1.11161	0.0513069	DENND2A	-1.12438	0.00823994	DPF3	0.501064	0.0764914	HIF3A	0.645028	0.0313405	MAGEA3	2.43396	3.04393e-07
CENPJ	-0.981685	0.000185881	EDN1	-1.81419	0.000398998	DEPDC1	-1.98444	1.80248e-09	DPP7	0.839787	0.00627516	HIST1H2AC	0.867798	6.80457e-06	MAGEA4	1.78296	0.00115615
CENPK	-1.14613	5.74009e-06	EDNRB	-1.21762	0.0312061	DEPDC1B	-1.47605	0.000152316	DPY19L2P3	0.773175	0.0417299	HIST1H3E	1.01182	0.0122162	MAGEA6	2.63058	1.31371e-08
CENPN	-0.583293	0.0809776	EFNB1	-0.741216	0.0453604	DKK1	-1.10813	0.0644094	DPYSL4	0.652511	0.0398481	HIST2H2BE	0.744512	1.85479e-05	MAP1A	0.886077	0.000880925
CENPQ	-0.679298	0.0792637	EFNB2	-1.21811	3.64043e-05	DLGAP5	-1.69958	6.81333e-07	DUSP13	1.8349	0.00210211	HLA-C	1.1432	0.0269869	MAP7	0.922695	0.0790039
CENPU	-0.761767	0.0540167	EFS	-2.01715	2.79353e-06	DNA2	-0.680359	0.0430998	DUSP15	2.01457	1.24471e-06	HOXB-AS1	1.12105	0.0127912	MAPRE3	0.579971	0.0590393
CENPV	-0.843186	0.0305534	EHD2	-1.23692	0.0365389	DNAH11	-1.78164	1.1816e-06	EDA	1.10321	0.00673864	HPS1	0.665298	0.038671	MDM2	1.12018	0.00160389
CEP128	-1.2505	0.00330088	ELF4	-1.07866	0.0939968	DOCK4	-1.25482	0.00243903	EEF1A1P10	1.17692	0.0688763	HRC	1.01079	0.000931228	MFI2	1.71557	3.51561e-05
CEP135	-0.694159	0.0682844	ELOVL2	-1.21145	0.048041	DOK7	-1.5491	0.00126035	EEF1A1P12	1.0811	0.0788527	HSDL2	0.459368	0.0587179	MLIP	0.583698	0.0470856
CEP152	-0.975903	0.02129	EMCN	-1.48773	0.00903819	DOPEY2	-0.690298	0.046053	EEF1A1P13	0.947007	0.0987202	HSPB1P1	1.44955	0.00755163	MMP1	0.929221	0.0801013
CEP55	-1.78874	6.20515e-14	EME1	-1.11268	0.0542154	DPYSL2	-1.3878	2.3843e-07	EEF1A1P16	1.26778	0.054452	HSPB6	1.71106	0.00119236	MMP15	0.500205	0.0689487
CEP57L1	-0.641739	0.0791268	EMILIN1	-1.44133	0.0126789	DRP2	-1.39891	0.0115832	EEF1A1P19	0.966184	0.0920753	HSPB8	0.705697	0.0513069	MMP24-AS1	0.669691	0.0752881
CEP97	-0.757985	0.0497662	EML4	-0.344715	0.0997674	DSC3	-2.22649	1.90949e-06	EEF1A1P22	1.06948	0.0525988	IPO7P2	1.05281	0.0677165	MORF4	1.40663	0.00338214
CERKL	-2.19197	0.000166287	ENO1	-0.818327	0.0344114	DSCC1	-1.15499	0.00841017	EEF1A1P38	1.01941	0.0520185	IRX1	1.60824	0.00240632	MOXD1	1.57195	0.000142012
CGGBP1	-0.512617	0.0713202	ENTPD7	-0.645	0.0141177	DSN1	-0.70549	0.0451073	EEF1A1P4	0.956077	0.0969277	IRX2	1.06543	0.0188836	MROH1	0.520122	0.0742827
CHAF1A	-0.787282	0.0288035	EPB41L2	-1.25522	0.00208492	DTL	-1.08071	1.93494e-05	EEF1A1P6	0.973588	0.086282	ISCU	0.474576	0.00752724	MRPS21	0.763906	0.000791162
CHD1	-0.453465	0.0930191	EPHB3	-0.790327	0.000458053	DUT	-0.510877	0.0700249	EEF1A1P9	0.950887	0.0797319	ISPD	0.599844	0.0878954	MSRA	0.657644	0.0737028
CHEK1	-0.885324	0.00025294	ERCC6L	-1.08163	0.0254195	E2F2	-1.38977	0.00147343	EHD1	0.738606	0.000250646	ITFG1	0.40126	0.0322515	MT-ND6	0.748036	0.0112597
CHMP4C	-0.864164	0.0646141	ESAM	-1.11005	0.0801371	E2F7	-1.08973	0.011688	EIF3LP3	1.27212	0.07364	ITM2A	0.790732	0.047663	MTATP6P1	0.561009	0.0245954
CHORDC1	-0.561528	0.085793	ESCO2	-1.07968	0.0508586	ECSCR	-1.41933	0.0192961	EIF4BP7	1.12031	0.0707042	ITPKB	1.01529	0.0580034	MTATP6P2	1.35055	0.0212773
CHRM3	-1.14481	0.0417299	ESPL1	-1.35242	0.00497564	ECT2	-1.23578	2.9484e-06	EIF4HP2	0.90059	0.0575773	ITSN2	0.569829	0.0390942	MTHFR	0.436175	0.0980163
CHSY1	-0.793748	0.0510549	ETS1	-1.69398	9.56806e-05	EDIL3	-1.6552	0.000496266	EIF5AL1	1.29035	0.0464182	JAK2	1.13977	0.011749	MTND1P23	1.0002	0.0826854
CHSY3	-0.86379	0.0882875	EXO1	-1.20256	0.0357987	EDN1	-1.5522	0.00741342	ELF3	1.62217	0.00623899	JPH1	0.626981	0.0313914	MTND2P28	0.642057	0.0449222
CIT	-1.48428	5.74009e-06	EXOSC5	-0.775473	0.0814873	EDNRB	-1.20253	0.0722552	ELFN1	1.31302	0.00316029	JUN	0.513224	0.0470983	MTND4P12	1.34773	0.000591005
CKAP2	-0.521406	0.0896899	EXT1	-0.663945	0.0677165	EFEMP1	-1.41062	0.0158955	ELMO1	1.00286	0.0560557	KAT2B	0.553756	0.0593701	MTND4P24	0.907085	0.036237
CKAP2L	-1.51641	8.76226e-06	EZH2	-0.684233	0.0338788	EFNB2	-0.949415	0.00455448	EMC10	1.07337	3.16963e-05	KC6	0.969481	0.000215308	MTND5P11	1.40039	0.000591005
CKS1B	-0.852924	0.000412072	F2R	-1.35871	0.000572667	EFS	-2.15276	6.64055e-07	EN1	1.27434	0.07364	KCNAB1	0.712966	0.0904478	MTND6P4	1.51903	4.6762e-05
CKS2	-1.6288	4.16763e-06	FAAP24	-1.14494	0.0476303	EHD2	-1.2018	0.0722552	ENPP1	1.17027	0.0029469	KCNIP2	1.29723	0.0309573	MTRNR2L1	1.1118	0.0894267
CLCN3	-0.468885	0.0492878	FABP5	-0.782951	0.0513069	ELF4	-1.30604	0.0358118	ENTPD6	0.591029	0.0646141	KDM4C	0.573765	0.0355279	MTRNR2L10	1.22116	0.029683
CLDND1	-0.606486	0.00597106	FADS2	-0.787045	0.0296287	ELOVL2	-1.24414	0.0545361	EPCAM	1.06466	0.0315234	KIF21A	0.739638	0.0110958	MTRNR2L12	1.18352	0.0109711
CLIC4	-0.468702	0.0512755	FAM167A	-0.977986	0.0943924	EMCN	-2.10754	4.08211e-05	EPHA4	1.47737	0.000350027	KLHDC8B	0.617186	0.0015803	MTRNR2L8	1.15387	0.0114774
CLK1	-0.619615	0.0825736	FAM171A1	-0.662284	0.076888	EME1	-1.37048	0.00211107	EPS8L2	2.16131	4.6151e-07	KLHL41	0.454749	0.0307123	MYBPC3	0.466936	0.0604822
CLSPN	-0.942747	0.000636678	FAM26E	-1.1943	0.0516363	EMILIN1	-1.78516	0.00110946	EPSTI1	1.78911	1.62077e-05	KRT8P3	0.848736	0.0878954	MYH14	0.970717	0.00777932
CMKLR1	-1.33599	0.0580138	FAM64A	-1.38351	0.00905611	EMP1	-1.3208	0.036237	ERMAP	0.727095	0.0919726	L3MBTL4	1.06136	0.0331789	MYH6	1.2663	0.0473592
CNN3	-0.696268	0.0962856	FAM72B	-1.277	0.00893066	ENC1	-1.32425	0.0127039	ETFB	0.658825	0.0634731	LAD1	1.04688	0.00382167	MYH7B	0.555916	0.0256364
CNOT6L	-0.561117	0.079274	FAM83D	-1.41244	0.00429281	EPAS1	-1.70817	0.000419298	EXD3	0.66563	0.0724554	LAMA2	0.476942	0.040696	MYL7	0.651859	0.00195236
CNOT8	-0.581389	0.0346859	FAM84B	-0.747767	0.0485817	EPB41L2	-1.62294	9.42365e-06	EXTL3-AS1	1.1955	0.0230048	LAMB2	0.599023	0.0134887	MYO1D	0.907134	0.08158
CNTNAP3	-1.0379	0.0252319	FANCB	-1.12888	0.056582	EPHA7	-0.680578	0.0958299	F11R	0.75703	0.0913992	LDHD	1.1336	0.0136062	NDN	0.441982	0.0728651
COL14A1	-2.28078	5.46359e-07	FANCD2	-1.07244	0.0433102	ERBB4	-0.428995	0.0588839	FAM110D	1.05895	0.0865968	LIN37	0.998988	0.0513069	NEFL	1.41117	0.00985734
COL15A1	-1.36159	0.0457897	FANCI	-0.904411	0.0840971	ERCC6L	-1.40752	0.000274005	FAM155B	1.65907	0.000349757	LINC01088	1.20053	0.0331913	NEGR1	1.14003	0.0419622
COL1A1	-1.47585	0.0284253	FBLN1	-1.61609	6.13811e-06	ERG	-1.51679	0.00798172	FAM162A	0.586644	0.0359266	LINC01611	1.321	0.0263275	NFATC2	0.922587	0.0174904
COL3A1	-1.88923	0.00209221	FBN1	-1.06126	0.096467	ESAM	-1.96531	0.000113436	FAM212B	0.891621	0.00130808	LMBRD1	0.429627	0.091413	NLGN1	0.812433	0.0944473
COL6A3	-1.58647	0.011472	FBXO5	-0.722708	0.0195788	ESCO2	-1.39732	0.000921671	FAM46B	0.983808	0.00525048	LMOD3	1.21271	0.0288436	NLRX1	0.686137	0.0487056
COL6A6	-1.77486	0.00245798	FEN1	-0.762322	0.0648247	ESPL1	-1.70107	1.92413e-06	FAM46C	2.08911	5.72245e-06	LOXL4	1.1473	0.0015791	NPC2	0.639187	0.00335739
COL8A1	-1.9102	0.00185729	FGFR2	-1.16075	0.0129131	ETS1	-1.82032	2.63979e-06	FAM78A	0.753658	0.0236342	LRPAP1	0.363152	0.0456292	NRBP2	0.696888	0.0417882
COL9A3	-1.31279	0.0516832	FGFR3	-0.953841	0.0909773	EXO1	-1.42682	4.24672e-07	FAR2P2	2.30363	2.98338e-06	LRRC39	0.850764	0.00289211	NRIP3	2.06539	2.3843e-07
COLEC11	-1.96626	0.00122381	FIBIN	-1.19891	0.0513069	EYA2	-1.349	0.0158398	FAR2P3	1.78909	0.00418644	LRRC49	0.716968	6.42079e-05	NRTN	0.990914	0.0184577
COMT	-2.21721	8.29597e-08	FLI1	-1.52038	0.00361038	EZH2	-0.947748	0.000798632	FAS	1.6697	0.00023303	LRRN3	1.17676	0.00016547	NTN4	0.986846	0.00441941
CORO1C	-0.419815	0.0959949	FMNL3	-0.945592	0.0573669	F2R	-1.15925	0.00375861	FBXO2	1.06619	0.0566527	LSMEM2	0.84248	0.0832237	NUDT16P1	1.18727	0.0230991
COTL1	-1.24614	0.00352705	FOXC1	-1.36491	0.0180244	F2RL2	-1.5716	0.0042348	FBXO32	1.34718	7.18216e-06	LYNX1	1.0969	0.0039278	OLFM2	0.767137	0.0601783
CPEB2	-0.448298	0.0975224	FOXC2	-1.20252	0.0487342	FABP5	-0.777102	0.0645982	FBXO44	0.613368	0.0274395	MAP3K14	0.752987	0.0552434	OSBPL3	0.603045	0.0361968
CREB1	-0.484655	0.0843398	FOXM1	-1.25852	0.0212447	FAM101B	-0.844109	0.0451073	FDXR	1.83827	3.44798e-05	MAP4	0.578541	0.0640805	OTUD1	1.00159	0.0774908
CREBZF	-0.593384	0.0670661	FRMD4A	-0.844016	0.0474155	FAM111B	-0.99327	0.0029661	FLVCR2	1.1388	0.0954407	MAP7	0.889768	0.0871679	PAM	0.479878	0.0542502
CRIM1	-1.84551	1.46295e-06	FSCN1	-1.30327	1.32339e-18	FAM171A1	-0.887781	0.00122089	FNDC5	0.999075	0.0120396	MAPK4	0.694959	0.0526016	PARM1	0.769507	0.0364839
CSAG1	-1.52107	0.0174048	FXYD5	-1.20744	0.0375225	FAM26E	-1.35102	0.0289185	FOLR1	1.34472	0.0554444	MAPRE2	0.512487	0.0427565	PAX8	1.13697	0.078489
CSDC2	-1.10979	0.0608114	FZD4	-0.734407	0.0877671	FAM64A	-1.61904	6.1844e-06	FOSL1	1.20517	0.089059	MAPRE3	0.481311	0.0542535	PCDHA6	1.49083	9.48869e-05
CSE1L	-0.468819	0.0956763	FZD7	-1.1795	0.0253307	FAM72A	-1.42171	0.0145264	FRMPD1	1.68537	3.52675e-05	MAST2	0.544592	0.0211733	PCSK1N	1.01753	0.0347941
CSGALNACT1	-1.38539	0.0411564	G2E3	-0.655878	0.0100248	FAM72B	-1.28144	0.0138493	FRMPD2	1.63167	0.0118267	MBNL1-AS1	0.90149	0.0191934	PDRG1	0.613929	0.0230693
CSTF2	-0.502362	0.0997798	G3BP1	-0.369523	0.0878954	FAM83D	-1.67657	3.41422e-05	FTH1P2	1.03814	0.067478	MEIS2	0.603818	0.0596756	PER3	0.899567	0.00471635
CTBP2	-0.64299	0.0288035	GABRB2	-2.89124	1.8264e-13	FANCA	-0.931523	0.0158226	FZD7	1.07061	0.0648857	MFAP4	0.802964	0.0643093	PHLDA3	1.233	0.0104419
CTC-251I16.1	-1.47023	0.002635	GAP43	-0.92775	0.0684584	FANCB	-1.25475	0.0170344	GAA	0.822151	0.0112671	MGAT4C	0.622468	0.0646149	PHPT1	0.623609	0.00255639
CTC-260E6.4	-1.04461	0.088865	GAS1	-1.48422	0.00220089	FANCD2	-1.26358	0.000152626	GABRE	1.27197	0.0076871	MGLL	0.951765	0.056582	PIDD1	0.933852	0.0010684
CTD-2510F5.4	-1.44463	0.00404124	GAS2L3	-1.14119	0.00266362	FANCG	-1.09407	0.00116765	GAD1	0.802827	0.0816309	MLIP	0.987547	7.0686e-05	PIGZ	0.773685	0.0994236
CTD-2647L4.4	-1.05292	0.00597106	GATA2	-1.29886	0.0281284	FANCI	-1.24338	1.28859e-05	GADD45A	1.41035	5.00053e-08	MORF4	1.10635	0.0620811	PKD1L2	1.08182	0.0930162
CXCL12	-1.29826	0.0694306	GATA5	-0.933629	0.0801371	FAT4	-0.982807	0.0170344	GALC	0.588107	0.0272737	MOXD1	1.70265	2.09438e-05	PKMP1	1.19174	0.0689487
CXCL8	-1.61753	0.00941388	GBP1	-1.61002	0.00336047	FBLN1	-1.47381	4.12476e-05	GALNT5	1.69832	0.000609652	MPC1	0.737027	0.0517945	PLA2G4C	1.18897	0.00210521
CYBRD1	-0.903372	0.0417299	GBP4	-1.05157	0.0909773	FBN1	-1.83986	0.000619511	GAMT	0.705218	0.020355	MROH7	0.616787	0.0732021	PLBD2	0.58785	0.0851576
CYP26B1	-1.15962	0.0900582	GDF7	-2.22031	1.23525e-05	FBXO5	-0.851926	0.00247985	GAS6	0.958139	0.000131983	MSRA	0.694534	0.0299926	PLN	0.56531	0.0887839
CYP4F29P	-1.06725	0.00312242	GEM	-1.36232	0.0162491	FEN1	-0.839038	0.00291778	GAS6-AS2	1.05322	0.0334859	MT-ATP6	0.715475	0.0210225	PNMA3	1.03082	0.0145719
DAAM2	-0.858077	0.0520185	GEN1	-0.776289	0.0503244	FGD5	-1.27202	0.0448904	GDF2	2.09473	5.87113e-05	MT-ATP8	0.950738	2.59611e-05	POLH	0.695761	0.0725602
DACH1	-2.33953	2.07643e-07	GFPT2	-2.05642	2.35255e-06	FIBIN	-1.61826	0.00361503	GGT7	0.888628	5.15007e-05	MT-CO2	0.546732	0.0616538	POTEG	1.23589	0.0376054
DBF4	-0.56282	0.0973608	GGH	-1.01367	0.0159058	FIGNL1	-0.606382	0.055623	GIPR	0.750693	0.0707483	MT-CYB	0.584031	0.0262741	POTEKP	1.15516	0.0563232
DBF4B	-0.740155	0.0545026	GGT2	-1.55667	0.000824368	FLI1	-3.03654	9.95372e-11	GLB1	0.55289	0.0639778	MT-ND2	0.952531	0.00160493	PPFIA2	1.46234	0.0112509
DCAF12	-0.755165	0.0092378	GINS1	-0.926596	0.0351343	FLRT2	-1.11997	0.0408953	GLUD2	1.07355	0.0249521	MT-ND3	0.752459	0.0127912	PPP1R12BP1	1.16197	0.00511958
DCK	-0.840739	0.0141082	GJA4	-1.20028	0.0520018	FMNL3	-1.00062	0.0511445	GNAO1	1.05986	0.0575773	MT-ND4L	0.536132	0.0593935	PRKACA	0.651563	0.0265271
DCP2	-0.70347	0.0377996	GJA5	-1.10565	0.0313617	FMOD	-1.50844	0.00842353	GPCPD1	1.12914	0.0238969	MT-ND5	0.70221	0.0346191	PROS1	0.610454	0.0900507
DDHD1	-0.48883	0.0986196	GLI2	-1.08081	0.017385	FOXC1	-1.41107	0.0186453	GPNMB	2.56583	6.27815e-11	MT-ND6	0.922838	0.00844891	PSAP	0.493885	0.0610183
DDIAS	-1.36431	3.31164e-05	GLI3	-1.22024	4.22467e-05	FOXC2	-1.35018	0.0286092	GPR1	0.724571	0.0141502	MT-RNR1	0.916114	0.00127498	PTGER3	1.34539	1.7841e-05
DDX11	-0.588713	0.0930191	GLIPR1	-1.07943	0.0915288	FOXM1	-1.60206	6.1293e-06	GPR157	0.877865	0.0645752	MT-RNR2	0.727569	0.0226358	PTPN18	1.49083	5.72844e-06
DEK	-0.641037	0.00261784	GLIPR2	-0.704645	0.0150338	FRMD4A	-1.33742	6.25195e-06	GPRC5B	0.837006	0.00390249	MT-TP	1.10476	0.00106005	PTPRN	1.13165	0.0818218
DENND1B	-0.568811	0.0766467	GNG11	-1.25732	0.0244033	FRY	-0.661446	0.0816931	GPRC5C	0.94324	0.0262979	MTATP6P1	0.755493	0.00278885	PYGB	0.700332	0.0554465
DENND2A	-1.20977	0.0141604	GNG2	-2.09938	4.15848e-05	FSTL1	-0.564495	0.061445	GPX3	1.13981	0.00192037	MTATP6P2	1.61892	0.0012736	RBFOX1	0.9871	0.0344275
DEPDC1	-2.03697	1.37808e-11	GPC2	-0.711482	0.0358324	FXYD5	-1.44347	0.00913255	GRAMD3	0.991193	0.000122737	MTATP8P2	1.12667	0.0405068	RGAG4	0.762666	0.0115832
DEPDC1B	-1.18998	0.00592416	GPR158	-1.39994	0.00905611	FZD1	-0.657009	0.0554463	GRB14	1.06281	0.0847737	MTHFR	0.486207	0.0325585	RGL3	1.28062	0.0396707
DGKH	-0.698835	0.0307876	GPSM2	-0.747784	0.0307245	G0S2	-1.00481	0.0658099	GRIA1	1.35125	0.0498244	MTMR8	0.945142	0.00403711	RGPD3	0.99418	0.0974232
DKK1	-1.22757	0.0391432	GRIN2A	-1.43156	0.0105909	G2E3	-0.754995	0.0358002	GRIA3	1.13385	0.00321101	MTND1P23	1.4178	0.00088527	RNF125	1.23333	0.0225884
DLC1	-0.469029	0.0794411	GRIN2B	-1.90102	6.411e-05	G3BP1	-0.589561	0.00350614	GRK4	0.639973	0.0793111	MTND2P28	1.21071	2.65529e-07	RNLS	1.0283	0.0357408
DLGAP5	-1.7534	2.86941e-11	GRIN2D	-1.12683	0.0684584	GABRA4	-1.30353	0.0233772	GRN	0.715468	0.0106428	MTND4P12	1.35991	0.000156903	RP1-102E24.6	1.12639	0.0316243
DNA2	-0.651957	0.0554663	GSG2	-1.2855	0.00898691	GABRB2	-2.58041	6.19974e-11	GSAP	1.09823	0.00216635	MTND4P24	0.945749	0.0370995	RP1-273G13.2	1.07851	0.0847254
DNAH11	-1.9224	5.48688e-07	GSTP1	-0.43771	0.0323747	GAS1	-1.38664	0.00521516	GSTK1	0.567745	0.0662972	MTND5P11	1.58469	1.36638e-05	RP11-1151B14.4	0.766103	0.0664387
DOCK4	-0.902937	0.0583638	GTSE1	-1.22352	0.0322064	GAS2L3	-1.33418	6.88826e-07	HADHB	0.490734	0.0597679	MTND6P4	1.64174	1.02521e-07	RP11-145P16.2	1.30554	0.0205209
DOK7	-2.20762	1.22861e-07	H2AFX	-0.981803	0.0134346	GATA2	-1.31518	0.032984	HCN2	0.820258	0.0983967	MTRNR2L10	1.25172	0.019659	RP11-161M6.2	0.780022	0.0917524
DOPEY2	-0.773949	0.00487221	H2AFZ	-0.69386	3.18917e-05	GBP1	-1.70658	0.00219516	HHATL	1.10619	0.00892574	MTRNR2L12	1.41111	0.000666877	RP11-20D14.6	1.3037	0.00265509
DPY30	-0.522894	0.0985457	HACD3	-0.460502	0.0207415	GBP4	-1.16001	0.0809342	HIST1H1C	1.18714	0.033712	MTRNR2L8	1.37081	0.000473121	RP11-270C12.3	0.938337	0.0924803
DPYSL2	-1.27172	3.73937e-05	HAND1	-1.06606	0.0136062	GDF7	-2.35178	1.96631e-06	HIST1H2AC	1.02681	0.00623899	MUM1L1	0.856367	0.0135064	RP11-309L24.6	1.19011	0.0523376
DPYSL5	-0.914659	0.0960305	HAPLN1	-1.849	0.000109833	GEM	-1.23396	0.0465839	HIST1H2BG	1.49263	0.0094929	MYADM	0.402819	0.049235	RP11-314A20.1	0.993095	0.0952935
DR1	-0.650798	0.0583985	HAS2	-1.55913	0.00523553	GEN1	-0.598585	0.0702462	HIST1H2BN	0.97389	0.0790937	MYH14	1.12443	0.00334271	RP11-380M21.2	1.20191	0.00427455
DRP2	-1.46162	0.00774707	HAUS6	-0.535494	0.0199872	GFPT2	-1.36745	0.00627737	HIST1H4H	0.828835	0.0794996	MYH7B	0.725664	0.0196162	RP11-3B12.3	1.48682	0.0115043
DSC3	-2.17234	2.30503e-06	HES1	-1.67525	0.000273451	GGH	-1.11268	3.53547e-05	HIST2H2BE	1.04114	0.00897525	MYOM1	0.714249	0.0482111	RP11-517I3.2	1.27918	0.000880925
DSCC1	-0.911723	0.0227397	HEYL	-1.56232	0.00518154	GGT2	-1.37799	0.00590084	HM13	0.802787	9.48632e-06	NBEAL2	0.749776	0.0755809	RP11-543B16.1	1.07155	0.0643473
DSN1	-0.962668	0.000166287	HHEX	-1.16178	0.0633022	GINS1	-0.973043	0.00393551	HMOX1	1.80763	0.000123048	NEAT1	1.64066	2.18294e-05	RP11-553P9.1	0.928138	0.036237
DTL	-0.701267	0.00945545	HHIP	-1.20631	0.0134887	GINS2	-0.960956	0.0183283	HNRNPKP4	0.963412	0.0723848	NEGR1	2.02024	1.92375e-08	RP11-64C12.8	1.20208	0.0725328
DTX3L	-0.851003	0.0457817	HIST1H2AG	-1.17585	0.0216121	GINS3	-0.819415	0.0781969	HRC	1.08911	7.66692e-09	NEU3	0.800769	4.56347e-06	RP11-750B16.1	1.32082	0.00250109
DUT	-0.523079	0.0556542	HJURP	-1.20101	0.0360101	GINS4	-0.997956	0.00157408	HS3ST3A1	1.12594	0.0962135	NFATC2	0.708651	0.0233526	RP11-757O6.1	1.15286	0.0868775
E2F2	-0.956555	0.0288172	HK2	-0.67263	0.0245924	GIPC3	-1.18668	0.0749921	HSP90AA2P	1.13819	0.0374372	NFKB1	0.448883	0.0527484	RP11-766F14.2	1.35854	0.0278638
ECSCR	-1.72428	0.0065814	HMCN1	-1.11143	0.0581016	GJA4	-1.89292	0.000384385	HSP90AB2P	1.19808	0.0571953	NIPAL2	0.764683	0.00189813	RP11-7F17.7	1.16051	0.0580797
ECT2	-1.30736	8.54871e-07	HMGA1	-0.81282	0.0360007	GJA5	-1.30472	0.0100823	HSP90AB3P	1.13931	0.0242343	NIPSNAP3A	0.476071	0.0979794	RP11-807H17.1	1.4974	0.00786219
EDN1	-2.62933	4.44058e-08	HMGA2	-1.26547	0.00660298	GJD2	-0.975323	0.0947693	HSPB1P1	1.53443	0.0110867	NIPSNAP3B	0.857398	0.0163167	RP11-809N8.5	1.04467	0.0210442
EFEMP1	-1.55949	0.0173232	HMGB2	-0.80154	0.0812916	GLI3	-1.46922	1.24761e-07	HTRA1	0.782887	0.00639334	NKIRAS1	0.444363	0.0594547	RP11-83N9.5	1.15905	0.090761
EFNA5	-1.3879	0.000607463	HMGB3	-0.794327	0.00330867	GLIPR1	-1.45045	0.0129017	ID2	0.986546	0.0141502	NLGN1	1.21086	0.00150745	RP11-933H2.4	1.23874	0.0470607
EFNB2	-0.867779	0.00658785	HMMR	-1.65993	3.47821e-06	GNG11	-1.58511	4.32797e-05	IGDCC4	1.5764	9.34285e-05	NLRX1	0.706929	0.0535083	RP4-660H19.1	1.37943	0.0235124
EFS	-1.85102	0.00030688	HN1	-1.14273	1.43331e-11	GNG2	-1.57652	0.00607523	IGF2	1.25652	0.00868992	NOMO1	1.11256	0.0318223	RP5-857K21.11	1.30182	0.000673423
EHD2	-1.45448	0.0319763	HNRNPA1P27	-1.49091	0.0080395	GPR158	-1.06264	0.0590393	IGFBPL1	1.42455	0.00915237	NOMO2	0.616216	0.0132457	RP5-857K21.6	1.06295	0.000844394
EIF1B	-0.639929	0.0495465	HNRNPAB	-0.49966	0.00250913	GPSM2	-0.829541	0.0184577	IL17B	1.29326	0.0425025	NOVA1	0.510655	0.049235	RP5-857K21.7	1.35368	0.000496266
EIF2AK2	-0.55439	0.0472758	HS6ST1	-0.929957	0.0135064	GRIN2B	-1.8277	3.32325e-05	IL21-AS1	1.45184	0.0283651	NPNT	0.921387	0.00746405	RPL24P4	0.995751	0.0867754
ELOVL2	-1.71043	0.00419106	ID2	-1.46877	1.45403e-09	GSG2	-1.28025	0.00854301	INHA	1.07906	0.00219081	NPTN-IT1	0.440921	0.0644267	RPL26P19	0.935155	0.0800969
ELOVL5	-0.851982	0.00190342	ID2-AS1	-1.02295	0.0801371	GTSE1	-1.81321	1.72749e-06	INHBA-AS1	1.12945	0.0863846	NR1D2	0.423065	0.044588	RRAD	1.10394	0.00345482
EMCN	-1.85175	0.00254136	ID3	-1.4243	0.003148	H2AFX	-0.810973	0.0360885	INPP5J	0.623108	0.0435706	NRBP2	0.473032	0.0553239	RYR1	1.80369	0.00034156
EME1	-1.24046	0.00342499	IFITM1	-1.31937	0.0262741	H2AFZ	-0.942973	3.84078e-08	IP6K3	1.4345	0.0152591	NRTN	1.49354	1.95913e-05	SAMD12	0.572706	0.0868775
EMILIN1	-1.9729	0.000654254	IFNLR1	-0.648573	0.0966617	HAPLN1	-2.49871	7.20099e-09	ISCU	0.590343	0.0245104	NT5DC2	0.562075	0.0766046	SCN4B	1.68778	0.000191006
EMP1	-2.00278	0.000591942	IGF2BP1	-0.386928	0.0335451	HAS2	-1.42166	0.0145877	ISPD	0.675656	0.0625741	NTN4	0.981757	0.000566831	SDC4	0.957487	0.000940867
ENC1	-1.24165	0.0220753	IL18R1	-1.39278	0.0167497	HAUS1	-0.593868	0.0353437	ITFG3	0.580368	0.0360411	OBSCN	0.567403	0.0173756	SELM	1.15181	0.0122834
EPAS1	-1.46532	0.00508815	IL1R1	-1.18025	0.0450537	HAUS6	-0.713829	0.0603016	ITM2A	0.733542	0.0728894	OLFML2A	0.721745	0.0682953	SEPT7P6	1.2107	0.0699577
EPB41L2	-1.48511	3.97361e-05	ILF2	-0.384708	0.0302428	HELLS	-0.764139	0.0309862	JHDM1D-AS1	1.10059	0.0085433	OLFML3	0.84958	0.0548203	SERPINA3	1.15742	0.0838465
EPHA3	-1.22452	0.00407557	INA	-1.05602	0.049451	HEYL	-1.2053	0.0721089	KALRN	1.05929	0.0057136	OPRK1	1.46002	0.00261412	SESN1	0.929758	0.0259929
EPHB4	-0.655594	0.0453625	INCENP	-0.97706	0.00334271	HHIP	-1.11135	0.0253762	KATNAL2	0.790007	0.0405365	ORMDL3	0.389825	0.0849992	SHROOM1	1.03493	0.0611243
EPN2	-0.496338	0.0757723	IRS1	-1.05556	1.9727e-06	HJURP	-1.83796	1.47143e-09	KAZALD1	1.3632	0.000203146	OTUD1	0.697086	0.00360535	SLC25A23	0.698298	0.0429563
ERCC6L	-1.25419	0.00060097	ITGA4	-1.12273	0.0671422	HMGA2	-0.914231	0.0148678	KBTBD8	0.610995	0.0936894	PACSIN3	0.791567	0.0385818	SLC2A4	1.5126	0.000196366
ERG	-1.62315	0.0123797	ITGA8	-1.25039	0.0288436	HMGB2	-0.852226	0.0376914	KCNA7	1.1933	0.0872942	PAM	0.54361	0.0513069	SLC30A1	1.18115	0.0271989
ERICH5	-0.992094	0.041867	ITPR1	-0.578082	0.0416246	HMMR	-1.83803	9.4553e-09	KCNC3	1.07828	0.00025114	PAQR6	0.811884	0.0135064	SLC35F1	0.793316	0.0187329
ESAM	-1.67989	0.00394736	JAM3	-0.456195	0.0651726	HN1	-0.759736	0.0112597	KCNC4	1.16959	0.00168757	PARM1	0.9361	0.00133775	SLC39A8	0.726498	0.00787908
ESCO2	-1.45544	0.000640147	KCNMB1	-1.56317	0.000473121	HNRNPA1P27	-1.75549	0.00122089	KHDRBS2	1.6874	0.00625681	PARVB	0.787006	0.0789731	SLC45A2	1.23277	0.050883
ESPL1	-1.42669	4.41419e-05	KCTD16	-1.14084	0.0689287	HRK	-0.857106	0.0826854	KIAA0141	0.497361	0.0275542	PAX8	1.35045	0.0142707	SLCO1A2	1.0613	0.00831932
ETNK1	-0.68511	0.0511284	KDR	-1.33661	0.0057798	HS6ST1	-1.08555	0.00540923	KIAA1644	1.18343	0.0368845	PCDHB10	0.725141	0.0224756	SNAP91	0.67429	0.0887631
ETS1	-1.65731	3.35302e-05	KHDRBS3	-1.11126	0.000513378	HSF2	-0.53031	0.0782298	KIAA1683	1.37519	0.015794	PCYT1A	0.401292	0.0503616	SNRPN	0.512354	0.0826854
ETV1	-1.08757	0.002635	KIAA1211	-0.790419	0.0358889	HTRA3	-1.18204	0.074423	KLF2P2	1.37847	0.0473607	PDE1C	1.10738	0.00631129	SOCS2	0.800091	0.0160098
EXO1	-1.21613	3.33277e-05	KIAA1524	-0.898439	0.0326671	HUNK	-0.744485	0.0935166	KLHDC7A	2.65655	1.98788e-07	PDE4C	1.29356	0.0191934	SOD3	1.27584	0.00516875
EXOSC9	-0.680417	0.0152531	KIAA1549	-0.414259	0.0866356	ID3	-1.30082	0.012757	KLLN	1.54386	0.000524715	PDK4	1.06647	0.0440327	SORCS1	1.28544	0.00516919
EYA2	-1.1652	0.0773841	KIF11	-1.19105	0.0185256	IFITM1	-1.55891	0.00619881	KNDC1	0.951224	0.0676604	PEG3	3.68724	3.17557e-17	SORCS2	0.841577	0.0840367
EZH2	-0.932459	0.000741849	KIF14	-1.28829	0.0210225	IGFBP5	-0.911899	0.00200011	LACC1	1.43406	9.0012e-06	PER3	1.02508	3.18917e-05	SQSTM1	0.541682	0.0362959
F2R	-0.863964	0.0749379	KIF18A	-1.23188	0.000228948	IL17RD	-0.823835	0.036237	LAD1	0.971462	0.0730195	PERP	0.597793	0.0433102	SREBF1	0.851818	0.00735601
F2RL2	-1.52238	0.0223866	KIF18B	-1.17061	0.0313914	IL1R1	-1.11391	0.0951896	LAMA1	1.75745	0.00294667	PHPT1	0.4311	0.0552705	SRP14	0.596214	0.0133583
FABP5	-1.3059	7.78393e-05	KIF20B	-0.996861	0.0120104	IL7R	-1.02474	0.0965585	LAMA5	0.5486	0.00989074	PHYH	0.543111	0.0454523	STAT3	0.460515	0.0608629
FADS1	-0.539456	0.0443204	KIF22	-0.823131	0.0801207	INCENP	-1.18857	0.00200011	LAMB2	0.907781	1.58305e-05	PIGZ	0.922697	0.0288436	STRA6	0.89784	0.059337
FADS2	-0.761727	0.00586178	KIF23	-0.974412	0.0506523	IQGAP3	-1.45808	5.45574e-10	LANCL2	0.813578	0.0141082	PIP5K1B	0.780967	0.0528383	STRIP2	0.775725	0.0369049
FAM101B	-1.16187	0.00820847	KIF26A	-0.774941	0.00683127	ISOC1	-0.680367	0.0269461	LGI2	1.15001	7.6039e-06	PLA2G16	0.677504	0.0687964	SUSD6	0.540448	0.0227362
FAM111B	-0.916283	0.00636612	KIF2C	-1.38311	0.00899288	ITGA11	-1.46053	0.0129746	LIF	1.17017	0.0886879	PLA2G4C	1.4137	0.000688655	SV2B	1.20632	0.0609499
FAM132B	-1.32372	0.0511284	KIF3C	-1.13458	0.00107809	ITGA4	-1.27473	0.0401842	LINC-PINT	1.58286	0.00178081	PLN	0.929691	0.000794208	SVILP1	0.788981	0.0640118
FAM208A	-0.741512	0.0240908	KIF4A	-1.37008	0.00479987	ITGA8	-1.31878	0.0230991	LINC00595	1.49286	0.0248424	PLSCR1	0.752582	0.0116662	SYNE1	0.475189	0.0901438
FAM213A	-0.490845	0.0931333	KIT	-1.37731	0.00278885	KAT6A	-0.489163	0.0429563	LINC00648	0.672053	0.00244102	PODN	1.22667	2.4982e-05	SYNPO2L	0.850723	0.0631769
FAM26E	-1.59345	0.0110403	KNOP1	-0.704797	0.0633262	KCNG1	-1.13203	0.0790884	LINC00893	0.927168	0.0797036	PON2	0.446431	0.0364166	SYT7	0.87215	0.00898611
FAM64A	-1.62549	6.14352e-06	KNSTRN	-0.697165	0.0199872	KCNMA1	-1.2227	0.0590393	LINC00894	1.15131	0.0105832	POTEE	1.23554	0.0282599	TCTA	0.626065	0.0286092
FAM72A	-1.17429	0.074294	KNTC1	-0.805435	0.0477863	KCNQ3	-1.24959	0.0417882	LINC01278	0.432126	0.0590417	POTEF	0.704383	0.0854867	TGFA	1.22201	0.0658099
FAM72B	-1.40956	0.00810128	KPNA2	-1.21148	4.89561e-05	KCTD16	-1.52638	0.00814797	LINC01449	1.21239	0.0922079	POTEKP	1.10881	0.0563987	TM9SF4	0.418754	0.0851576
FAM83D	-1.59231	2.53795e-05	L3MBTL3	-0.80135	0.0802611	KHDRBS3	-0.980895	0.00493588	LOXL4	0.842826	0.0577204	PPFIA2	2.03219	1.49396e-05	TMEM40	2.00241	6.2319e-09
FAM84B	-0.878998	0.071492	LAMC3	-1.17258	0.0569193	KIAA0101	-0.836295	0.0535215	LRAT	1.50584	0.0170681	PPIC	0.405782	0.0566887	TNFRSF10B	0.938812	0.0470856
FANCA	-0.911845	0.0159969	LASP1	-0.798449	0.0194376	KIAA1524	-1.16078	3.5544e-05	LRP4	0.562723	0.0528301	PPL	0.655497	0.0685587	TNMD	1.196	0.050883
FANCB	-1.35494	0.0105552	LBR	-0.597794	0.0369799	KIAA1549L	-0.954228	0.0366172	LRPAP1	0.760905	0.000794571	PPP1R12BP1	1.25813	0.00127348	TP53	1.45206	7.67999e-06
FANCD2	-1.10061	0.00167395	LGALS3	-0.733683	0.0634331	KIAA1958	-0.618613	0.0989815	LRRC4	1.0604	0.00112611	PPP1R3A	1.44836	0.00340709	TP53I3	1.13292	0.000187
FANCG	-0.822987	0.0242343	LIMD2	-1.87693	6.80457e-06	KIF11	-1.7342	1.58941e-09	LRRN4	0.94842	0.00177483	PPP1R3C	0.754975	0.0552705	TPI1P1	0.989062	0.0930162
FANCI	-1.07929	0.000167017	LIMK1	-0.612443	0.0154551	KIF14	-1.54665	0.000179967	LYNX1	0.745317	0.0620345	PPP1R9A	0.628053	0.0110958	TPK1	0.834456	0.052664
FANCM	-0.748585	0.0857801	LIN28B	-0.78477	0.0870578	KIF18A	-1.72745	2.59696e-10	MAMDC4	0.699184	0.0413376	PRKAB2	0.561956	0.0449556	TRIM54	0.775219	0.000946498
FAR1	-0.538161	0.0884345	LMNB2	-0.826797	0.00746405	KIF18B	-1.52917	0.00163385	MAN1B1-AS1	1.13085	0.0711511	PRKACA	0.703719	0.000228948	TRPM4	0.808059	0.026453
FAT4	-1.19811	0.00289267	LOX	-1.06775	0.0763053	KIF20A	-1.67108	9.42365e-06	MAN2A2	0.721502	0.00396362	PROX1-AS1	0.621708	0.0394972	TSPAN11	1.08184	0.0170106
FBLN1	-1.49079	1.82256e-06	LRIG1	-0.529186	0.0972732	KIF20B	-1.44583	1.28233e-07	MAP1A	1.21868	1.1113e-05	PTGER3	1.4775	0.000132627	TTC39A	0.836424	0.0312661
FBN1	-1.90041	0.00199937	LRP8	-0.951445	0.00489107	KIF22	-0.861165	0.00540923	MAP7	1.01998	0.0284889	PTGFRN	0.417165	0.0875603	TUBA4A	1.57575	0.000179967
FBXL7	-1.02341	0.0112964	LRRC17	-1.08164	0.0972732	KIF23	-0.726519	0.0604822	MAPRE3	0.770925	0.00544939	PTPN18	1.38609	8.33948e-07	TYW3	0.92565	0.000152626
FBXO5	-0.850938	0.00517591	LRRC32	-1.58601	0.00041127	KIF24	-1.2191	0.00229704	MCOLN3	1.09029	0.0317071	RAB21	0.508561	0.0402334	UNC5B-AS1	1.49254	0.00658393
FEN1	-0.666974	0.0240908	LRRC55	-1.84396	0.000503665	KIF2C	-1.67298	9.27183e-06	MDGA2	1.13267	0.020355	RAB27A	0.669921	0.00518154	USMG5P1	1.25449	0.0456389
FGF12	-1.17693	0.0278754	LRRC8D	-0.743012	0.075042	KIF3C	-0.713035	0.0366987	MDM2	1.32122	2.9599e-05	RBFOX1	0.824927	0.0909773	UXS1	0.534095	0.037487
FHDC1	-1.19632	0.0886879	LSAMP	-1.04423	0.0674229	KIF4A	-1.6381	1.02266e-05	MED15P9	1.03794	0.0959228	REPS2	0.921499	0.0012992	WBSCR17	1.19084	0.00667212
FIGNL1	-0.594039	0.0768433	LYL1	-1.35672	0.018162	KLHL3	-0.879818	0.0160098	MFGE8	0.700101	0.0733706	REV3L	0.451843	0.0312319	WDR63	1.59688	4.00042e-05
FLI1	-2.81263	1.35458e-08	MAB21L2	-2.04621	2.96836e-05	KMT2A	-0.416874	0.0851576	MFI2	1.6548	0.000108763	RGAG4	0.70776	0.0102818	WDR72	1.47349	3.34158e-05
FLRT2	-1.39459	0.00418267	MAD2L1	-1.36793	0.0013286	KNSTRN	-0.934345	0.00143283	MLYCD	0.561792	0.0830795	RHOQ	0.453512	0.0463267	WDR86	0.767828	0.0493422
FLT1	-1.95674	0.00127922	MAN1A1	-0.879094	0.00740082	KNTC1	-1.04657	6.38041e-05	MOB3B	1.02539	0.0595557	RHOQP3	1.18929	0.0315213	ZFP3	1.21342	0.000346965
FMNL3	-0.895074	0.0755848	MAP3K7CL	-1.23046	0.0421612	KPNA2	-0.984377	0.00200011	MORF4	1.50135	0.00264246	RIMKLA	0.740115	0.0591296	ZNF441	1.0182	0.0868238
FMOD	-1.29413	0.0651597	42798	-1.25783	0.0325585	L3MBTL3	-0.964912	0.0894267	MOXD1	1.78393	0.000107959	RIMKLB	0.532893	0.0299696	ZNF528-AS1	0.56794	0.0534331
FOXC1	-1.55259	0.0187829	MARCKS	-0.761637	0.00253786	LA16c-380H5.3	-1.05434	0.0453167	MROH1	0.497436	0.0975224	RMDN1	0.47765	0.0120502	ZNF571-AS1	0.82748	0.0658059
FOXC2	-1.42189	0.0374372	MARCKSL1	-0.860277	0.000117605	LASP1	-0.935457	0.00521516	MRPS21	0.80475	0.00051163	RNF19B	0.569851	0.0294357	ZNF736	1.20254	0.021972
FOXM1	-1.52455	3.86289e-06	MAST1	-1.04658	0.0273001	LBR	-0.588446	0.0221171	MSRA	0.795152	0.00942974	RNF20	0.469656	0.0732021
FOXO1	-0.798833	0.0359421	MASTL	-0.834272	0.0178792	LDLRAD4	-1.04583	0.0369266	MSX2	1.34258	0.000282723	RNLS	1.07191	0.0374214
FRMD4A	-1.06054	0.00064188	MBNL3	-1.35599	0.010618	LGALS1	-1.19018	0.0648207	MT-ATP6	0.940525	3.41577e-05	RP1-102E24.6	1.08544	0.05024
FRY	-0.732842	0.0493524	MCM10	-0.964253	0.0640805	LGALS3	-1.60975	6.1293e-06	MT-ATP8	1.13612	6.99417e-07	RP1-253P7.4	0.570119	0.0979794
FSTL1	-0.649644	0.0187829	MCM7	-0.808282	0.0242068	LIFR	-0.489842	0.0308991	MT-CO1	0.717405	0.00109571	RP11-10B2.1	1.05618	0.0522688
FXYD5	-1.38717	0.0270046	MDFI	-0.961977	0.0127912	LIG1	-0.734107	0.0766044	MT-CO2	0.849156	0.00023303	RP11-118H4.1	1.10399	0.067889
G2E3	-1.05198	0.00138682	MELK	-1.1212	0.00957415	LIMCH1	-1.30564	0.00392333	MT-CO3	0.82156	0.00368692	RP11-1299A16.3	0.728893	0.0768108
G3BP1	-0.741726	0.00144535	METTL7A	-0.996021	0.047663	LIMD2	-1.0816	0.0125067	MT-CYB	0.889182	4.85141e-05	RP11-145P16.2	1.87737	6.15372e-05
GABRA4	-1.15555	0.095508	MEX3A	-0.709625	0.00226287	LIN54	-0.560934	0.0555739	MT-ND1	0.66893	0.0140476	RP11-17M24.1	0.997897	0.0321733
GABRB2	-2.49002	3.84463e-10	MFHAS1	-0.505141	0.0563987	LIPA	-1.11987	0.0376914	MT-ND2	0.93089	0.000258732	RP11-182J1.14	0.938005	0.0866356
GABRP	-1.38025	0.0230085	MFSD2A	-1.08191	0.0897731	LMNB2	-0.700266	0.0658099	MT-ND3	0.963219	4.96309e-05	RP11-259K5.2	0.87679	0.0857503
GAS1	-1.15009	0.0329441	MGST1	-0.567402	0.01246	LNX2	-0.706578	0.0338637	MT-ND4	0.889282	9.82098e-05	RP11-286H15.1	0.998276	0.0494731
GAS2L3	-1.2244	9.82098e-05	MIR4458HG	-1.32533	0.00279724	LOX	-1.27581	0.0318094	MT-ND4L	0.93318	3.73937e-05	RP11-309L24.6	1.11734	0.0553239
GATA5	-1.09688	0.0368163	MMP10	-1.32674	0.0251664	LPL	-1.09079	0.0115468	MT-ND5	0.718897	0.00714761	RP11-380M21.2	1.17759	0.00338861
GBP1	-1.83941	0.00252314	MMP16	-1.22779	0.00137631	LRIG1	-0.813725	0.0153423	MT-ND6	0.881044	0.00285301	RP11-394O4.5	0.65371	0.0943074
GCNT2	-0.676279	0.0261355	MN1	-1.26059	0.02877	LRRC17	-1.28848	0.0438519	MT-RNR1	0.785941	0.0200557	RP11-421N8.1	1.00347	0.0725381
GCOM1	-1.11944	0.0455281	MND1	-0.985154	0.0773546	LRRC32	-1.7152	0.000282167	MT-TP	0.793236	0.00192037	RP11-478C6.4	1.04354	0.0513069
GDF7	-2.58144	1.82256e-06	MPZL1	-0.468222	0.0404643	LRRC55	-2.29776	4.96584e-06	MT1E	1.31078	0.0228727	RP11-517I3.2	1.34811	1.39098e-05
GFPT2	-1.15914	0.0553514	MRC2	-1.42063	0.00314747	LSAMP	-1.23215	0.0234584	MT1F	1.45851	0.0307876	RP11-532N4.2	0.619042	0.0977246
GGH	-0.952075	0.00154498	MTBP	-0.855362	0.072992	MAB21L2	-2.32903	2.20946e-07	MTATP6P1	1.0497	8.86913e-06	RP11-553P9.1	0.94614	0.0285568
GINS1	-1.16587	0.000159914	MYBL2	-1.20312	0.0231287	MAD2L1	-1.68688	2.44734e-08	MTATP6P2	2.0786	2.85858e-05	RP11-750B16.1	1.38811	0.00130779
GINS4	-0.677349	0.0771374	MYCN	-1.26126	1.63808e-06	MAML3	-0.804207	0.0417882	MTATP8P2	1.65669	0.00218655	RP11-809N8.5	1.08572	0.0083299
GJA1	-1.58851	0.000185881	MYCT1	-1.18593	0.0541341	MAN1A1	-0.903843	0.00327634	MTHFR	0.621481	0.0362465	RP5-857K21.11	1.41272	8.32141e-05
GJA4	-2.06559	0.000495534	MYH10	-0.928373	0.000273451	MAOA	-1.15313	0.0819923	MTND1P21	1.11437	0.0765588	RP5-857K21.6	1.08291	0.00142975
GJA5	-1.88154	8.3498e-05	MYO10	-1.35663	0.00522885	MAP3K7CL	-1.49617	0.00951794	MTND1P23	1.7364	0.000144478	RP5-857K21.7	1.4378	6.81857e-05
GJC1	-1.11569	0.00203697	MYO1B	-1.67323	1.59883e-07	42798	-1.66933	0.00281943	MTND2P28	1.34138	3.15714e-07	RP5-965G21.6	1.06536	0.0355279
GLCCI1	-0.946356	5.62216e-05	MYRF	-0.840887	0.0450537	MARCKS	-1.40913	6.52862e-11	MTND4P12	1.89853	3.82147e-06	RPL26P19	1.00287	0.0624122
GLI3	-1.80794	7.64427e-09	MZT1	-0.766499	0.0812319	MASTL	-1.08451	7.92344e-06	MTND4P24	1.22003	0.0354856	RRAD	1.43094	0.000612678
GLIPR1	-1.57885	0.00771278	NACC1	-0.43564	0.0904478	MBP	-1.53968	0.00787908	MTND5P11	1.76907	1.66584e-05	SAMD12	1.29533	3.22205e-09
GLIS3	-1.12391	0.0607159	NAT8L	-1.01528	0.0014168	MCM10	-1.37213	2.25505e-05	MTND6P4	1.77931	5.87113e-05	SBDS	0.56187	0.0513069
GLRB	-1.00532	0.0165735	NCAPD2	-0.994351	0.0029321	MCM2	-0.887595	0.0053353	MTRNR2L1	1.42247	0.013471	SCN2B	1.03024	0.00103297
GMFB	-0.673578	0.0764914	NCAPD3	-0.721904	0.0244033	MCM3	-0.578632	0.0884974	MTRNR2L10	1.52769	0.00361736	SCN4B	1.596	0.00232202
GNAI1	-0.678231	0.0981344	NCAPG	-1.057	0.0602702	MCM4	-0.651645	0.0586122	MTRNR2L12	1.52323	0.000541592	SDC4	0.92502	1.37617e-06
GNAQ	-1.04746	0.000336835	NCAPG2	-0.897018	0.0581016	MCM5	-0.799411	0.0117727	MTRNR2L8	1.41959	0.00134437	SELM	0.976877	0.0781005
GNG11	-1.39384	0.000768079	NCAPH	-1.13387	0.0456919	MCM6	-0.743318	0.00335739	MYH14	1.16464	3.29308e-05	SEMA3A	0.620016	0.0917389
GNG2	-1.25313	0.073328	NCLN	-0.483794	0.0801371	MCM7	-0.871228	0.00142535	MYH6	1.63816	0.0100053	42989	0.404697	0.0402334
GOLPH3	-0.399746	0.0930191	NCOA7	-0.96782	0.014951	MCM8	-0.507426	0.0608629	MYH7B	0.481305	0.0624445	SGCE	0.764076	0.0144641
GPBP1	-0.444315	0.0867658	NDC1	-0.652358	0.00899288	MECOM	-1.23094	0.0508616	MYL5	0.788332	0.0350397	SLC12A6	0.816869	0.00340709
GPR161	-0.61088	0.0919726	NDC80	-1.29159	0.0117314	MELK	-1.60258	1.49594e-07	MYL7	0.763511	0.00130808	SLC15A2	1.26775	0.000206991
GPR180	-0.648118	0.053674	NEK2	-1.28264	0.0134346	METTL7A	-1.54471	0.000250568	MYLIP	1.01937	0.0133413	SLC25A27	0.65177	0.0353745
GPR22	-1.25107	0.0843398	NEK6	-0.927962	0.0066747	MFAP5	-1.34366	0.00786434	MYO1D	1.63522	2.72076e-07	SLC29A1	0.778949	0.0126598
GPR63	-0.843489	0.0832587	NEMP1	-0.789459	0.0428137	MGAT4A	-0.73399	0.0774908	MYOF	0.953997	0.0215402	SLC2A4	1.60816	0.00029582
GPSM2	-1.07382	0.000659712	NET1	-0.998449	0.0111036	MIS18BP1	-0.874435	0.00232561	MYPN	1.00828	0.0140412	SLC35F1	0.937111	0.0343684
GRAMD1B	-0.935955	0.0149938	NETO2	-0.998166	0.013418	MKI67	-1.76289	4.03494e-07	NAAA	0.95447	0.00379123	SLC39A8	0.616926	0.0225821
GRAMD4	-0.605902	0.0319763	NFATC1	-0.617806	0.0879305	MMD	-0.746783	0.0851576	NAV3	0.882064	0.0951286	SLC44A1	0.612706	0.0116662
GRB10	-0.719139	0.0434022	NFKBIZ	-1.25952	0.000682569	MMP10	-1.58735	0.00558904	NDRG1	0.765832	0.0949384	SMCO1	1.04551	0.0416246
GRIA4	-1.21011	0.0983709	NGFR	-1.28769	0.0312445	MMP14	-1.12656	0.0424791	NDRG2	0.755314	0.0021208	SMIM10L2B	0.651763	0.0720882
GRIN2B	-2.04773	6.7329e-06	NKAIN1	-1.21583	0.0433666	MMP16	-1.46615	1.18439e-07	NDUFA10	0.473742	0.0271593	SNAP91	1.26279	0.00162827
GSDMB	-1.03254	0.00390249	NLN	-0.727495	0.0262243	MMS22L	-0.906817	0.00956766	NDUFS2	0.649741	0.00839552	SNRPN	0.391706	0.0979747
GSG2	-0.993036	0.0489105	NMB	-1.20134	0.0468525	MND1	-1.44926	0.000346618	NDUFV1	0.515403	0.0921406	SORBS1	0.754964	0.00756792
GTF2IRD1	-0.546827	0.0809776	NOP2	-0.479423	0.0594547	MRC2	-1.74733	2.36772e-06	NDUFV3	0.506123	0.0621754	SORCS1	1.73137	2.36205e-06
GTSE1	-1.71159	7.42198e-06	NOP56	-0.460681	0.0780344	MTBP	-1.00284	0.0107964	NEAT1	2.50683	5.91923e-11	SORCS2	1.05235	0.0100376
GUCY1A2	-1.2309	0.0091976	NOTCH3	-0.978618	0.000465862	MTFR2	-1.2822	0.0161119	NEFL	1.21136	0.0987287	SPAG7	0.378371	0.0482111
GUCY1A3	-0.615833	0.0624392	NUDT11	-0.660815	0.0233755	MXRA5	-1.29671	0.0425145	NEU3	0.715241	0.00438762	SPG11	0.374183	0.0768108
GUCY1B3	-0.89435	0.0465968	NUDT5	-0.516575	0.0648247	MYBL1	-0.860365	0.0628816	NFATC2	1.10219	1.05002e-05	SPOCK1	0.682723	0.0832237
GYPC	-1.36336	0.000260306	NUF2	-1.2493	0.00746405	MYBL2	-1.5789	4.00024e-07	NFE2	1.19755	0.078588	SPTBN5	0.710529	0.0193115
H19	-1.37034	0.00300984	NUP205	-0.433055	0.0424645	MYCN	-0.67793	0.0481567	NFS1	0.616476	0.0725201	SPX	0.865409	0.0134346
H2AFX	-0.695608	0.0842148	NUSAP1	-1.0821	0.0428137	MYCT1	-2.15151	2.50557e-05	NHSL2	0.825283	0.0813868	SRP14	0.665202	0.00248551
H2AFZ	-1.04542	3.38915e-08	OAF	-1.51445	0.00335881	MYH10	-0.734862	0.00530049	NIPAL2	0.639322	0.0384781	SSBP2	0.457252	0.048041
HAND2	-0.606359	0.0980226	ODAM	-1.29121	0.0134346	MYLK	-1.2157	0.0686388	NLGN1	1.35564	0.000111626	SSR3	0.662199	0.0785027
HAPLN1	-1.45152	0.0285875	ODF2	-0.542612	0.0840977	MYO10	-1.22959	0.0127328	NLRX1	1.05534	0.000173481	STAT3	0.708181	0.000204488
HAUS1	-0.587282	0.0494821	OIT3	-1.33084	0.0247952	MYO1B	-1.04824	5.38292e-05	NMNAT2	1.27495	0.0288035	STRIP2	0.862737	0.014372
HAUS6	-0.774568	0.0119223	OLR1	-1.13857	0.0601159	MZT1	-0.953475	0.00155458	NOMO1	1.38449	0.00742977	STRN	0.440632	0.0889825
HCG22	-1.25037	0.0724554	ORC1	-1.04735	0.0319545	NALP2	-3.45309	9.07474e-16	NOMO2	0.5694	0.0682844	STXBP6	0.869595	0.00400301
HECA	-0.72943	0.0901728	ORC6	-0.640937	0.0129891	NCAPD2	-1.2581	8.7539e-06	NPC2	0.454108	0.0780469	SV2B	1.83352	0.000530248
HECW2	-0.814327	0.0867658	OSBPL10	-1.33514	0.00511697	NCAPD3	-0.983744	0.00211451	NPTXR	0.732454	0.0118032	SVILP1	0.799933	0.0260704
HELLS	-0.844486	0.0184135	OSMR	-1.20381	0.0456964	NCAPG	-1.66903	1.39634e-06	NRIP3	2.12458	7.18216e-06	SYNC	1.03786	0.0288436
HHEX	-1.61126	0.00898255	P4HA1	-0.535678	0.032335	NCAPG2	-1.26944	1.71132e-07	NRL	1.11699	0.0711511	SYNDIG1	1.19469	0.00352595
HHIP	-1.44254	0.00156844	PAICS	-0.451429	0.0630123	NCAPH	-1.63023	2.9484e-06	NRTN	1.5047	1.86972e-05	SYNE1	0.607082	0.0249588
HIAT1	-0.537951	0.0488293	PAQR4	-0.938315	0.074992	NCKAP5	-0.956218	0.0808642	NTF4	0.752559	0.0823394	SYT2	0.716813	0.0416246
HJURP	-1.60739	9.80257e-06	PARPBP	-1.54969	9.55988e-05	NCOA7	-1.27156	0.00119649	NTN4	2.13283	9.38789e-15	SYT9	0.535454	0.0148101
HMBOX1	-1.04895	0.000179809	PBK	-1.282	0.00752724	NDC1	-0.707241	0.0277006	NUAK2	1.11519	0.055683	TCAP	1.01549	0.00539129
HMGA2	-1.09381	0.0021208	PCDH10	-1.61253	0.00189813	NDC80	-1.74754	2.97565e-07	NUCB1	0.585576	0.0318274	TEF	0.643125	0.091564
HMGB1	-0.646147	0.000286601	PCDH18	-1.05867	0.033047	NEIL3	-1.67086	7.91126e-06	OLFM2	1.02974	0.000451532	TESC	1.089	0.00489107
HMMR	-1.80903	2.30378e-10	PCDHGA3	-1.22612	0.0149002	NEK2	-1.57982	2.62551e-05	OSBP2	1.02688	0.00125124	THSD4	1.13058	0.00550783
HN1	-0.651824	0.00661259	PDE12	-0.750687	0.0616246	NEK6	-1.11633	2.92375e-05	OSBPL3	0.709837	0.0468321	TIAM2	0.782016	0.022254
HNRNPA1P27	-1.23497	0.0663366	PDGFB	-1.21995	0.0162449	NEMP1	-1.12421	3.59366e-05	P3H2	0.856498	0.0922079	TMBIM4	0.542269	0.0812916
HNRNPH3	-0.422951	0.0833695	PDGFRA	-1.53028	0.00384367	NET1	-0.922013	0.00163385	P3H2-AS1	1.26405	0.0797151	TMEM164	0.516329	0.0724777
HNRNPLL	-0.602191	0.0540297	PDGFRB	-1.02163	0.0811028	NFE2L3	-1.00072	0.0258915	PAM	0.62801	0.00368692	TMEM246	0.575219	0.0450537
HP1BP3	-0.549481	0.0267202	PEAR1	-1.69887	0.00122984	NFIA	-0.632587	0.0691299	PAQR6	0.747177	0.0740258	TMEM40	1.3612	0.00894806
HRH2	-1.43935	0.00164681	PELI2	-1.61249	0.000612678	NFIB	-0.777856	0.0586122	PARM1	0.941268	0.00104664	TMEM8B	0.46475	0.0939582
HS6ST1	-0.718848	0.0857801	PENK	-1.0423	0.0905805	NFKBIZ	-1.31928	0.00174689	PARVB	0.667056	0.0391554	TNFRSF10C	1.17144	0.059596
HSF2	-0.778807	0.000325569	PFKFB3	-0.899638	0.00016547	NFYA	-0.61388	0.0325397	PBLD	0.580898	0.0647003	TNMD	1.76663	0.000560517
HTRA3	-1.37793	0.0477565	PHF6	-0.432922	0.0957567	NGFR	-1.32438	0.0363701	PBXIP1	0.590721	0.0144614	TP53	0.90312	0.0299926
HUNK	-0.854644	0.0252319	PID1	-1.37728	0.0191934	NMB	-1.59251	0.00401814	PCDHA6	0.984886	0.0467803	TP53I3	0.589047	0.0917287
IFIT2	-1.19328	0.0985457	PIF1	-1.5093	0.00340709	NOTCH3	-0.881548	0.0183283	PCDHB5	0.472018	0.0604059	TPP1	0.457634	0.0632095
IFIT3	-1.27105	0.0748649	PKDCC	-0.632267	0.0234175	NRK	-1.49621	0.00953462	PCDHGA10	0.702343	0.0886653	TRIM54	0.735416	0.0311744
IFITM1	-1.42661	0.0368224	PKMYT1	-1.0067	0.0367639	NTM	-1.61899	0.00431592	PCSK1N	1.37418	0.00257842	TRIM9	1.13144	0.0224478
IGFBP5	-1.28313	0.000107959	PKN3	-0.916772	0.00382167	NUF2	-1.96986	1.61332e-11	PDE4C	1.37477	0.0173843	TSPAN5	0.457797	0.0588437
IGFBP7	-1.27424	0.00386542	PKNOX2	-1.00504	0.020483	NUMA1	-0.435286	0.0796954	PDHA1	0.707304	0.0084029	TTN	0.65011	0.0317121
IL17RD	-1.03548	0.0430252	PLAT	-1.71678	0.00127348	NUP155	-0.504774	0.07919	PDRG1	0.748342	0.000605326	TUBA4A	1.64054	0.000410229
IL7R	-1.19867	0.0833072	PLEKHA6	-1.18378	2.09438e-05	NUP50	-0.496503	0.0918515	PER3	0.681812	0.0325336	TYW3	0.847025	0.00522299
INCENP	-1.18391	0.00129026	PLK1	-1.44925	0.0012622	NUSAP1	-1.56683	1.15483e-06	PFKFB2	0.847509	0.00549991	UBE2H	0.514922	0.049451
INTS2	-0.789001	0.0555711	PLK4	-1.02089	0.0684547	NWD2	-1.33287	0.028478	PFKP	0.578082	0.0857801	UBE2QL1	1.29324	0.00242467
IQCB1	-0.550838	0.0784664	PLS3	-0.612117	0.0596517	OIT3	-1.77293	0.0012458	PHF24	1.04344	0.00164418	UQCRBP1	1.04485	0.0516957
IQGAP3	-1.49639	1.61388e-08	PLTP	-0.97999	0.0381683	OLR1	-1.12969	0.0981434	PHLDA3	1.28622	0.00777376	USH1C	1.37889	0.0176067
ISOC1	-0.972686	0.00101968	PLXDC1	-1.26296	0.0368572	ORC1	-0.819639	0.0658099	PHLDB3	0.624667	0.0601451	USP2	0.488263	0.075042
ITGA11	-1.36021	0.0515885	PLXND1	-1.25699	2.99053e-05	ORC5	-0.786166	0.0200136	PHPT1	0.7369	0.00192037	UTY	0.420868	0.0878954
ITGA4	-1.68198	0.00828543	PMEL	-1.50929	0.00627921	ORC6	-0.731536	0.00887623	PHYHIP	1.72614	0.000122737	VIPR2	1.07679	0.0506523
ITGA8	-1.54936	0.0153689	POC1A	-1.06527	0.036704	OSR1	-1.37903	0.00167932	PIDD1	0.792462	0.0285994	VWC2	0.958469	5.91614e-05
ITGB8	-1.42316	0.0269859	POLQ	-1.12805	0.022254	P4HA1	-0.743676	0.00124775	PIGT	0.661176	0.0608639	WNK1	0.637723	0.028384
ITPR1	-1.12243	5.31088e-06	POU4F1	-1.36457	0.0207415	PALMD	-1.70575	5.38292e-05	PIGZ	1.23145	0.000359333	WWP1	0.607706	0.0682953
ITPRIP	-0.857412	0.0146283	PPAT	-0.571082	0.0294357	PAQR4	-0.962354	0.0757508	PKD1L2	1.71018	0.000605326	YBX1P1	0.842085	0.0905805
JMJD6	-0.772075	0.00529891	PPFIBP2	-0.828098	0.0528383	PARPBP	-1.65634	7.59328e-07	PKMP1	1.31527	0.0556542	YPEL2	0.560079	0.0288436
JPH4	-1.22707	0.0612228	PPIA	-0.420659	0.0134887	PBK	-1.57676	5.71451e-07	PLA2G4C	1.01106	0.0218765	ZBTB47	0.644476	0.0294357
JUN	-0.873825	0.0107251	PPIB	-0.612057	0.0199872	PCDH1	-1.12041	0.0790039	PLBD2	0.811651	0.00257588	ZFP3	1.13241	6.0835e-05
KAT6A	-0.637154	0.00203841	PPP1R14B	-0.672706	0.00536035	PCDH10	-1.36909	0.0253676	PLD3	0.91283	0.00432906	ZSCAN30	0.602783	0.00103481
KATNBL1	-0.674423	0.0272391	PPP1R16B	-1.66523	0.00188761	PCDH18	-2.0684	1.84455e-07	PLEKHG3	0.447168	0.0931333
KCNJ2	-1.24385	0.0528301	PRC1	-1.31451	0.00186532	PCNT	-0.524606	0.0807264	PLIN2	0.796298	0.00809582
KCNJ3	-1.5256	0.0188871	PRDM6	-0.8665	0.0542592	PDE3A	-1.36925	0.0170344	PNKD	0.658769	0.00703342
KCNMA1	-1.71271	0.00532379	PRR11	-1.55167	0.00130486	PDGFB	-1.26125	0.0137171	PNMA3	1.26377	0.00153299
KCNMB1	-1.74585	0.000289413	PRR5L	-1.14583	0.068973	PDGFRB	-1.24132	0.0336666	POLH	0.725895	0.0472758
KCNN3	-1.29642	0.0115999	PSMG3	-0.684658	0.0262243	PEAR1	-1.89021	0.000169467	POTEI	2.40564	9.57874e-08
KCNQ3	-2.22088	2.29773e-05	PSRC1	-1.44851	6.67236e-05	PECAM1	-1.14824	0.0963073	POTEJ	2.20901	3.83985e-05
KCTD16	-1.48832	0.019165	PTBP1	-0.539133	0.0111567	PELI2	-1.48278	0.00820965	PPARGC1B	0.893837	0.0110354
KHDRBS3	-1.33164	2.9599e-05	PTMA	-0.889379	4.71503e-05	PENK	-1.41599	0.0160098	PPP1R12B	0.770035	0.00934009
KIAA0101	-0.826795	0.0201069	PTPRB	-1.05966	0.0634331	PHF19	-0.853932	0.00338214	PPP1R12BP1	1.35281	0.00139927
KIAA0922	-0.859156	0.000598123	PTPRT	-1.26744	0.0330019	PID1	-2.06836	4.84164e-05	PPP2R2C	1.24172	0.0872942
KIAA1524	-0.985217	0.00845659	PTPRZ1	-1.23153	0.0443743	PIEZO2	-1.27183	0.0421972	PRKACA	0.571071	0.0246465
KIAA1715	-0.738902	0.00157227	PTTG1	-1.39699	0.000204746	PIF1	-1.67498	9.98994e-05	PRORSD1P	1.19961	0.0628192
KIAA1841	-0.669552	0.0189898	PTX3	-1.1402	0.0616246	PITX2	-1.15165	0.0898934	PROS1	0.939147	0.000353389
KIAA1958	-0.747461	0.0103423	RAB31	-0.921091	0.0634331	PKHD1L1	-1.37953	0.0229085	PRR15	1.45814	0.0270467
KIF11	-1.53807	1.16374e-07	RAB34	-0.455418	0.075644	PKMYT1	-1.01906	0.00329158	PRR5	0.729616	0.0376576
KIF14	-1.72616	7.03495e-07	RAB3C	-1.17784	0.0503244	PKN3	-0.836971	0.0184808	PRRT3	0.964628	0.0455281
KIF18A	-1.8551	2.22414e-12	RACGAP1	-0.994741	0.00683127	PKNOX2	-0.990686	0.0180951	PRSS35	0.753959	0.00401351
KIF18B	-1.74704	2.7816e-06	RAD51AP1	-0.960523	0.0723935	PLA2R1	-1.21292	0.0693825	PRTG	1.11031	0.00257728
KIF20A	-1.80895	2.66431e-08	RAMP2	-1.01562	0.0951897	PLAT	-2.54522	1.84455e-07	PSAP	0.766306	0.0020883
KIF20B	-1.55894	5.69581e-08	RANBP1	-0.635634	0.0120759	PLCB3	-0.705175	0.0766324	PSAPL1	1.39891	0.0354856
KIF22	-0.646795	0.048041	RANGAP1	-0.398967	0.0868267	PLEKHA6	-1.26977	1.28311e-07	PSEN2	0.819027	0.0212046
KIF23	-0.986891	0.000110404	RCC1	-0.579098	0.0689957	PLK1	-1.39376	0.000584358	PTGER3	1.30339	0.000621418
KIF24	-0.923825	0.0200789	RCOR2	-0.79664	0.033047	PLK4	-1.6823	2.45132e-10	PTH1R	0.586365	0.0150409
KIF2C	-1.53146	6.49325e-06	RECQL4	-0.940704	0.0632095	PLXND1	-1.23436	2.09881e-09	PTK2B	1.20954	0.0205713
KIF4A	-1.65308	7.64427e-09	REEP4	-0.843518	0.00489872	PMEL	-1.11507	0.0801279	PTP4A1	0.776347	0.0422352
KIT	-1.31525	0.00677913	RFWD3	-0.613035	0.0015791	PMEPA1	-1.25276	0.00354494	PTPN18	2.06264	3.35562e-17
KLF6	-0.671564	0.0807247	RGS10	-1.24554	0.0222195	POC1A	-1.27712	0.00158057	PTPN3	1.08976	0.0554444
KLHL15	-0.635214	0.0575773	RGS4	-1.23029	0.0234175	PODXL	-1.05829	0.048619	PTPRN	1.46113	0.0278754
KLHL23	-0.495123	0.0962135	RHOJ	-1.48322	0.00925999	POLA2	-0.745345	0.0156233	PVT1	1.11382	0.0800164
KLHL29	-1.18013	0.0542758	RNF26	-0.614371	0.0435081	POLE	-0.858037	0.0033975	QRFPR	1.33864	0.0550073
KLHL3	-1.14211	0.00225054	RNFT2	-0.955448	0.0270987	POLE2	-0.847337	0.0555739	RAB11FIP4	1.15112	0.0117485
KLHL31	-1.12498	0.0102521	RP11-244M2.1	-1.23569	0.0173758	POLQ	-1.52341	7.06746e-07	RAB27B	1.38357	0.0315234
KMT2A	-0.566418	0.0186281	RP11-54O7.3	-1.03583	0.0819266	POSTN	-1.29342	0.0436904	RASGEF1B	1.69301	0.000368274
KNSTRN	-1.0406	0.000181174	RPP25	-0.817964	0.0690092	PPP1R16B	-1.3374	0.0338905	RASSF10	1.54087	0.0111095
KNTC1	-1.00534	0.000290842	RRBP1	-0.897244	0.0305402	PRC1	-1.65807	3.74405e-08	RASSF4	0.583392	0.00407557
KPNA2	-1.01299	0.000346468	RRP1B	-0.611942	0.0135443	PRDM16	-0.467879	0.0735512	RBFOX1	1.01542	0.0340169
KRCC1	-0.735219	0.0639778	RRS1	-0.622647	0.0315653	PRIM1	-0.985854	0.00953462	RBM11	1.53031	0.00717125
L3MBTL3	-1.23403	0.0142044	RTKN2	-1.15679	0.0105981	PRIM2	-0.790729	0.00573807	REEP6	1.25787	0.0270467
LA16c-380H5.3	-1.22808	0.0295495	SALL4	-1.20749	0.0316526	PRR11	-1.76973	5.43455e-07	RENBP	1.10959	0.0103937
LASP1	-0.951402	0.00316029	SAMD11	-1.14352	0.0679316	PRR5L	-1.31992	0.0370852	RGAG4	0.782243	0.0132804
LBR	-0.845623	0.000277865	SAPCD2	-1.53503	0.00175795	PSRC1	-1.48719	0.000498018	RGL3	1.97986	0.000294955
LCORL	-0.675654	0.0270467	SASS6	-0.619214	0.075042	PTBP1	-0.515154	0.0218906	RHOBTB2	0.595831	0.067743
LDLRAD3	-0.614449	0.0590103	SBK1	-0.795319	0.0203608	PTGS2	-1.47735	0.00798172	RIMBP2	1.31149	0.0500324
LDLRAD4	-1.97252	5.05721e-07	SCML2	-0.761087	0.00323263	PTMA	-0.614748	0.00570379	RNF125	1.87662	3.19685e-05
LGALS1	-1.50251	0.0242343	SEL1L3	-1.04863	0.0581016	PTPRB	-1.53349	0.00400952	RNF152	0.952449	0.0792637
LGR4	-1.12444	0.00404124	42981	-0.993776	0.0393772	PTPRG	-0.640522	0.0225884	RNF19B	0.61869	0.038399
LIFR	-0.502045	0.0162183	42984	-0.614388	0.0687964	PTPRT	-1.51648	0.00898406	ROGDI	0.592949	0.0788967
LIMA1	-0.971496	0.089367	SERPINB9	-1.32865	0.0033718	PTPRZ1	-1.67023	0.00292588	RP1-273G13.2	1.09872	0.0573906
LIMCH1	-1.03749	0.0619491	SERPINH1	-0.602213	0.0302428	PTTG1	-1.5543	6.02012e-07	RP11-10B2.1	1.34206	0.017191
LIN7C	-0.805338	0.0169262	SGK1	-1.50572	3.76622e-06	PTX3	-1.06707	0.0971349	RP11-1151B14.4	0.786004	0.0754506
LINC01091	-1.30168	0.067478	SGOL1	-1.44011	0.000573677	QSER1	-0.577292	0.0262891	RP11-161M6.2	0.817406	0.0618045
LIPA	-1.43393	0.00357137	SGOL2	-1.07784	0.00715491	RAB3C	-1.15227	0.0900507	RP11-166A12.1	1.19234	0.017191
LMNB2	-0.796238	0.00710111	SH3PXD2B	-1.48833	7.98016e-09	RACGAP1	-1.42347	1.42124e-06	RP11-174G6.5	1.2961	0.0150409
LNX2	-0.996682	0.000250872	SH3TC1	-1.32917	0.0141124	RAD51	-1.17896	0.000693866	RP11-19O2.2	0.934066	0.0883274
LOX	-1.48861	0.0225117	SHCBP1	-1.15548	0.00614778	RAD51AP1	-1.31461	4.5139e-05	RP11-259K5.2	0.990598	0.0495457
LPAR1	-1.60419	0.0091976	SIRT2	-0.994023	0.00249869	RAD54L	-0.90584	0.0652068	RP11-270C12.3	1.02688	0.0883274
LPCAT2	-0.851153	0.00994832	SKI	-0.421555	0.0561875	RAMP1	-1.3513	0.00437673	RP11-280H21.1	1.26833	0.0790937
LPL	-1.3184	0.00264246	SLBP	-0.639491	0.0112898	RANBP1	-0.599789	0.0768594	RP11-320A16.1	1.27067	0.0748649
LPP	-0.568602	0.0746176	SLC20A1	-0.466918	0.0206638	RARG	-0.933038	0.0589668	RP11-320M16.1	1.75401	0.000654162
LRIG1	-1.05124	0.00736705	SLC2A2	-1.34149	0.0224703	RASSF2	-1.16077	0.0374911	RP11-347C18.3	1.75602	0.00220902
LRRC17	-1.49205	0.025522	SLC4A7	-0.711104	0.00074988	RBL1	-0.854472	0.00479115	RP11-359E3.4	1.00055	0.0381645
LRRC32	-1.16268	0.0354856	SLC6A15	-1.65626	0.00219905	RCC1	-0.642717	0.0336666	RP11-363E7.4	0.957983	0.0722745
LRRC55	-2.13261	0.000216979	SLC7A5	-0.949425	0.0904302	RECQL	-0.644588	0.0209834	RP11-380M21.2	1.54187	0.000964887
LYPD1	-1.80605	0.00166008	SLC9A3R1	-1.19474	0.0358051	RECQL4	-1.0753	0.00515511	RP11-405O10.2	1.29647	0.0658193
MAD2L1	-1.40693	1.80342e-05	SLC9A3R2	-0.704938	0.00688364	REEP4	-0.761458	0.0362959	RP11-421N8.1	1.04173	0.0809776
MAGI3	-0.560647	0.0792637	SMAD3	-0.491877	0.057608	RFC4	-0.715937	0.00551773	RP11-456K23.1	1.22834	0.0559758
MAMDC2	-1.37326	0.0459256	SMAD6	-1.11396	0.00252317	RFX3	-0.609356	0.0691299	RP11-470L19.2	1.23044	0.0907628
MAN1A1	-0.954484	0.000550809	SMAD7	-0.918567	0.0134346	RGS4	-1.13368	0.0493968	RP11-475J5.4	1.49328	0.00672031
MAOA	-1.58109	0.00879089	SMC4	-0.78473	0.0494029	RHOBTB1	-0.887353	0.0446819	RP11-475J5.6	1.32974	0.0578783
MAP2	-1.30949	0.0258071	SNAI2	-2.33082	2.36205e-06	RHOJ	-2.01179	0.000120222	RP11-47P18.1	1.28323	0.0740225
MAP3K7CL	-1.73333	0.00361736	SNHG1	-0.594807	0.0148204	RIN2	-0.699239	0.0271055	RP11-517I3.2	0.856159	0.0374372
42798	-2.66489	4.61649e-07	SNHG15	-0.604599	0.0644955	RMI1	-0.731816	0.0947693	RP11-540A21.2	1.05648	0.0839023
MARCKS	-1.92164	3.35562e-17	SNRPD1	-0.504601	0.0245608	RMI2	-0.823279	0.0487105	RP11-553P9.1	0.93053	0.0986196
MASTL	-0.932848	0.000304535	SNRPE	-0.48651	0.084276	RNASE1	-1.48422	0.0123318	RP11-60L3.1	1.4497	0.0163024
MAT2B	-0.495007	0.0825632	SNTB1	-1.19902	0.0481478	RNASEH2A	-0.931339	0.00158965	RP11-69M1.6	1.20152	0.0561004
MATN3	-1.00908	0.0628901	SOGA1	-0.526126	0.097604	RORB	-1.3878	0.0202392	RP11-736K20.4	1.17625	0.043643
MBP	-1.82253	0.00271917	SPAG5	-1.23694	0.0224703	RP11-22B23.1	-1.16329	0.036237	RP11-736K20.5	1.23856	0.0542774
MCM10	-1.05704	0.00145074	SPDL1	-0.731447	0.0083299	RP11-244M2.1	-1.19701	0.0252723	RP11-750B16.1	1.83273	6.27878e-05
MCM2	-0.66681	0.0627008	SPECC1	-1.37537	5.91614e-05	RP11-731J8.2	-1.51508	0.00965168	RP11-752L20.3	0.822468	0.0240908
MCM6	-0.660923	0.0145831	SPON2	-1.11784	0.059596	RP11-814P5.1	-1.21718	0.00818087	RP11-757O6.1	1.62778	0.0120396
MCMBP	-0.536298	0.0185313	SPRY4	-1.06482	0.0581016	RPA3	-0.59017	0.0733972	RP11-800A3.7	1.63253	0.00672031
MCU	-0.787986	0.0975224	SPSB1	-1.53758	0.00297295	RRM1	-0.780984	0.000437749	RP11-807H17.1	2.14484	3.63005e-05
MECOM	-1.7287	0.00278636	SRPK1	-0.477178	0.0757168	RRM2	-1.54465	1.15502e-07	RP11-809N8.5	1.41987	0.00114671
MED14	-0.533555	0.0270467	ST3GAL5	-0.973275	0.0277254	RTKN2	-1.64724	1.84455e-07	RP11-81A22.4	1.00098	0.0686635
MELK	-1.65516	2.50077e-08	ST6GAL2	-1.68863	5.0671e-05	S1PR5	-1.2086	0.0511985	RP11-83N9.5	1.41847	0.0341813
METTL7A	-1.75775	9.95882e-06	ST6GALNAC5	-1.19413	0.0540471	SAPCD2	-1.59583	0.000210012	RP3-394A18.1	0.908	0.0274217
MEX3A	-0.629976	0.0188947	ST8SIA4	-1.40564	0.0136725	SASS6	-0.995984	0.00158053	RP3-467N11.1	1.48676	0.000131388
MEX3C	-0.602193	0.0384781	STAT4	-1.11383	0.0468517	SCARA3	-1.43447	0.00364772	RP4-717I23.3	0.869502	0.0805167
MFAP5	-1.70298	0.000633696	STC2	-1.2416	0.00358617	SCML2	-0.73578	0.0183283	RP5-1125A11.7	1.35094	0.0319671
MGAT4A	-0.871712	0.0495753	STIL	-1.2515	0.00202696	SCN5A	-1.1543	0.0184808	RP5-857K21.11	1.92322	1.44522e-07
MIS18BP1	-1.24949	6.0873e-07	STMN1	-0.65585	0.0343684	SEL1L3	-1.26883	0.0160114	RP5-857K21.6	1.50783	5.80965e-05
MKI67	-1.60453	9.74747e-08	STMN2	-1.82761	0.000574193	SERPINB9	-1.262	0.00115615	RP5-857K21.7	1.95911	8.26284e-07
MME	-1.22874	0.0709123	STMN3	-1.03132	0.084276	SERPINE2	-1.24612	0.0359997	RP5-907C10.3	1.45218	0.0244003
MMP10	-1.93185	0.00122381	SUFU	-0.409174	0.0828619	SFRP5	-1.39182	0.01195	RP5-943J3.2	1.35672	0.0507647
MMP14	-1.19775	0.0298406	SYT1	-1.45458	0.0113673	SGK1	-0.968169	0.0102025	RPL24P8	1.07056	0.08702
MMP16	-1.36258	1.34524e-05	TACC3	-1.10006	0.00138557	SGOL1	-1.62688	1.86261e-06	RPL7P26	1.03462	0.0867658
MMP2	-1.55299	0.00139767	TAGLN2	-1.07942	0.0755809	SGOL2	-1.42306	2.61936e-06	RPP25	0.817861	0.0402248
MMS22L	-0.910854	0.00384196	TBC1D2B	-0.653985	0.0190699	SH3PXD2B	-1.19764	1.92415e-06	RPS27L	0.994914	0.0402248
MND1	-1.16355	0.00465593	TBL2	-0.46666	0.057608	SH3TC1	-1.07285	0.0898934	RPS6KL1	0.945351	0.0809378
MPHOSPH6	-0.662469	0.0962135	TCF21	-1.42097	0.00903819	SHCBP1	-1.57465	7.70049e-10	RRAD	1.0238	0.036379
MRC2	-1.18321	0.0108794	TCF3	-0.497508	0.0552705	SHISA3	-1.46788	0.0126619	RSPH4A	1.33283	0.0471047
MSL1	-0.582437	0.0455281	TCF7	-1.1786	0.0066747	SIPA1L1	-0.60332	0.0532515	RTN2	0.934787	0.0116467
MTBP	-0.811747	0.0792935	TEK	-1.67983	0.00142975	SIRT2	-0.691249	0.0286092	RTN4	0.408515	0.0739828
MTFR2	-1.16844	0.0325257	TENM2	-0.845136	0.0323652	SKA3	-1.53701	2.25505e-05	RYR1	2.9349	6.27815e-11
MTSS1	-0.534433	0.0724554	TFPI	-1.2784	0.033474	SLBP	-0.485417	0.0887631	SAT2	0.438541	0.0830795
MXD3	-1.01338	0.0310547	TGFB2	-1.31665	0.0014151	SLC4A7	-0.938775	7.92344e-06	SCAMP1-AS1	0.774923	0.0371242
MYBL1	-0.953519	0.0234325	TGFB2-AS1	-1.27626	0.00511063	SLC9A3R1	-1.20487	0.0396707	SCN4B	1.59028	0.00195751
MYBL2	-1.51274	4.68483e-07	TGIF2	-0.444616	0.0961091	SLITRK2	-1.4798	0.0126619	SDC3	0.694344	0.0179412
MYCT1	-1.70591	0.00597106	THBD	-1.62269	0.00319079	SLITRK3	-1.32623	0.0353653	SDC4	1.0462	8.2102e-05
MYH10	-0.63514	0.0216711	TIAM1	-1.42571	6.42079e-05	SLITRK5	-1.29836	0.042635	SDHA	0.660278	0.00331538
MYLK	-1.24243	0.0847737	TICRR	-1.15834	0.0302428	SMAD6	-0.903503	0.0481567	SDSL	1.23945	0.0177852
MYO10	-1.1911	0.0275331	TLE1	-1.15928	0.0513069	SMC4	-1.0255	0.000637166	SEC14L5	1.1856	0.00771869
MZT1	-0.990887	0.018128	TLE3	-1.57687	3.41871e-05	SMOC2	-1.71568	0.00191971	SELM	0.970004	0.0206584
NAB1	-0.695097	0.078929	TLR4	-1.40699	0.0134887	SMS	-0.569653	0.08915	SEMA7A	1.06496	0.0487109
NCAPD2	-1.09533	3.05363e-05	TMEM206	-0.718394	0.0689075	SNAI2	-1.14316	0.0826854	SESN1	1.1194	0.00379779
NCAPD3	-0.889702	0.00130808	TMEM35	-1.31219	1.36406e-05	SNHG1	-0.567668	0.0600577	SGPP2	1.08835	0.0529502
NCAPG	-1.56253	1.76005e-05	TMEM88	-1.90046	3.87056e-05	SNRPE	-0.460284	0.0956915	SH3GL3	0.656885	0.0158889
NCAPG2	-1.23526	8.46643e-07	TMPO	-0.648421	0.0308592	SNTB1	-1.57107	0.00250708	SHD	0.890529	0.00777376
NCAPH	-1.51032	5.87113e-05	TMSB10	-0.572078	0.0012736	SOGA1	-0.711485	0.0604822	SHROOM1	1.02364	0.0612819
NCKAP5	-1.32885	0.0084029	TMSB15A	-1.01886	0.0603747	SOX17	-2.05897	6.8311e-05	SLC16A6	1.5577	0.0176923
NCOA7	-1.28676	0.00135586	TOP2A	-1.28654	0.0102113	SP100	-1.55807	0.00715984	SLC2A12	0.906227	0.0402248
NDC1	-0.670022	0.0391432	TOPBP1	-0.470992	0.0421614	SP140L	-1.14818	0.0793929	SLC2A4	1.88421	3.5632e-06
NDC80	-1.56622	1.1113e-05	TP53I11	-0.772394	0.00682441	SPAG5	-1.59148	6.25206e-08	SLC30A1	1.72896	3.51049e-07
NEDD1	-0.501004	0.0830795	TPM4	-0.867986	0.0299913	SPARC	-1.21646	0.0678246	SLC30A2	1.45167	0.0130866
NEIL3	-1.69709	5.12474e-06	TPX2	-1.11273	0.0196162	SPATA13	-0.838493	0.0974232	SLC39A4	1.28408	0.0472758
NEK2	-1.82645	7.08644e-08	TRAF5	-1.32584	0.0173758	SPC24	-1.26059	0.00239314	SLC39A8	0.980108	0.00167104
NEK6	-0.822417	0.00243298	TRAIP	-1.02004	0.0219356	SPDL1	-0.85252	0.00515511	SLC45A2	2.08549	3.45323e-05
NEMP1	-1.1327	8.97865e-05	TRERF1	-0.975725	0.0127912	SPEN	-0.456917	0.0707739	SLC5A6	0.583259	0.0561004
NET1	-0.785992	0.00661259	TRIM14	-1.69778	0.00169828	SPON1	-1.34733	1.88793e-05	SMIM7	0.557548	0.0272737
NFIA	-1.05956	0.00685273	TRIM38	-1.17502	0.0539278	SPON2	-1.28673	0.0373117	SMPD1	0.643439	0.0690087
NFIB	-1.31032	0.00060097	TRIM4	-0.843582	0.0477361	ST6GAL2	-0.921878	0.0898934	SMPDL3A	0.696886	0.0401902
NFIX	-1.11317	0.0800164	TRIM59	-0.752035	0.013528	ST6GALNAC5	-1.66782	0.00291778	SMPDL3B	1.34558	3.19685e-05
NFKBIZ	-1.54744	8.53242e-06	TRIP13	-1.0535	0.0316305	ST8SIA4	-1.69765	0.00199114	SNX21	0.788587	0.00244102
NFXL1	-0.602207	0.0783855	TROAP	-1.34072	0.0132457	STARD8	-1.22454	0.0484338	SOD3	2.38137	2.32832e-11
NFYA	-0.593843	0.0184929	TRPS1	-0.84783	0.00527288	STARD9	-0.864744	0.0153423	SORCS2	1.05948	0.0262781
NIN	-0.593088	0.0107231	TSKU	-0.656519	0.0225821	STC2	-1.21173	0.00396894	SORD	0.965055	0.0603694
NMB	-2.14487	5.62216e-05	TTF2	-0.858346	0.011181	STIL	-1.26615	4.11262e-05	SORD2P	1.08966	0.0327206
NMU	-1.28277	0.0680927	TTK	-1.23504	0.011181	STMN1	-0.746874	0.00269975	SPRYD4	0.56801	0.0981344
NNMT	-1.12729	0.0979619	TTLL12	-0.575047	0.045347	STMN2	-2.08577	5.32082e-05	SQSTM1	0.609199	0.0156101
NOL11	-0.512853	0.0578783	TTYH3	-0.518382	0.0268645	STMN3	-1.15547	0.0597414	SREBF1	1.12604	0.00341648
NOTCH3	-0.73728	0.053338	TUBA1C	-1.01209	0.000333705	SULF1	-1.56697	0.00478146	SRP14	0.536567	0.0747298
NPAT	-0.634033	0.0886553	TYRO3	-0.605273	0.0942413	SULT1B1	-1.48366	0.0116968	SRSF8	0.690322	0.0242338
NPR1	-1.43369	0.0271593	UBE2C	-1.19261	0.0360007	SYNPO	-1.14562	0.0958299	SSC4D	1.26338	0.0167446
NRK	-2.10007	0.000173481	UBE2S	-1.02343	0.00403711	SYT1	-1.3839	0.0225217	SSTR2	1.13362	0.0671299
NRXN1	-1.18655	0.067478	UBE2T	-0.91231	0.0083299	SYT4	-1.1742	0.0568002	ST3GAL1	0.614612	0.00945545
NUAK1	-0.631361	0.0768096	UBP1	-0.399701	0.0680139	TACC3	-1.31727	8.68527e-07	ST6GALNAC3	0.607999	0.0589171
NUDT1	-0.971597	0.0136642	UCHL1	-1.0098	0.0467709	TAGLN2	-1.57106	0.00135103	ST7-AS1	1.35818	0.0319217
NUF2	-1.88504	2.87909e-10	UCP2	-0.968437	0.00107809	TCAF1	-0.687178	0.0315183	STRA6	1.6714	7.68635e-06
NUFIP2	-0.607854	0.0986196	UNC5B	-0.728191	0.0569193	TCF21	-1.60812	0.00340496	SUB1P3	1.20851	0.0986196
NUMA1	-0.405254	0.0944932	VAT1L	-1.86859	1.30411e-08	TEK	-3.14904	2.22698e-11	SUGCT	0.741695	0.018655
NUP107	-0.575349	0.0495119	VEGFC	-0.808205	0.0268645	TENM2	-1.08835	0.00910234	SUMO2P20	1.4122	0.0398905
NUP153	-0.542424	0.0832587	VIM	-0.589893	0.00518401	TFDP1	-0.587901	0.0202681	SUSD6	0.55581	0.0365823
NUP160	-0.524334	0.0405864	VRK1	-1.18741	0.000682569	TFPI	-1.721	0.000905032	SVILP1	0.856817	0.0704679
NUP205	-0.654046	0.0154451	WASF1	-0.471505	0.047663	TFPI2	-2.03031	1.70648e-06	SYNE1	0.507529	0.0504939
NUPR1	-1.52137	0.0216263	WDR62	-1.34262	0.000769258	TGFBR2	-0.831792	0.02229	SYPL2	0.652342	0.0671341
NUS1	-0.54933	0.0956848	WNT11	-0.884851	0.0598527	TGFBR3	-0.893169	0.0170344	SYT7	0.9575	0.00025294
NUSAP1	-1.58584	4.62397e-08	XKRX	-1.47844	0.00321858	TGM2	-1.0095	0.0652068	TANGO2	0.792941	0.0983709
NWD2	-1.30343	0.0680695	XRCC2	-1.06351	0.0385129	THBD	-1.9142	0.000333678	TBX1	1.341	0.0566527
OIT3	-1.64197	0.00945545	XXYLT1	-0.452472	0.0886731	THBS2	-1.38089	0.0203255	TBX2	1.18319	0.0358731
OLR1	-1.29831	0.0696815	YEATS2	-0.348048	0.0870578	THY1	-1.51867	0.00591789	TBX3	0.807621	0.0911364
OR7E12P	-1.38813	0.0404722	ZBTB2	-0.539478	0.0912016	TIAM1	-1.24805	0.000403526	TCTA	0.57278	0.0468455
ORC2	-0.651473	0.0444032	ZFHX4	-0.849708	0.0393115	TICRR	-1.19408	0.00262908	TEC	0.873828	0.00945545
ORC6	-0.99874	9.31549e-06	ZNF273	-0.998226	0.0367639	TIE1	-1.35842	0.0289381	TESC	0.800811	0.0634404
OSR1	-1.42987	0.00211202	ZNF469	-1.10688	0.0832237	TIMELESS	-0.739035	0.0350087	TGFA	1.40598	0.0386205
OXTR	-1.15165	0.032302	ZNF519	-0.891678	0.0864411	TK1	-0.996105	0.00111722	THAP7-AS1	1.46277	0.0281551
P4HA1	-1.14369	0.000135585	ZNF521	-0.69854	0.0110705	TLE1	-1.16674	0.0577593	TIGAR	0.823471	0.0275676
P4HA3	-1.45634	0.0308046	ZNF618	-0.897509	0.0134887	TLR4	-1.54286	0.0079003	TM9SF4	0.538119	0.0173758
PABPC4L	-0.879156	0.0148996	ZNF681	-0.905728	0.0163167	TM4SF1	-2.30599	6.50364e-07	TMEM127	0.563687	0.0392234
PALMD	-1.29855	0.0169978	ZWILCH	-0.812889	0.00338861	TMEM35	-1.02976	0.0014288	TMEM135	0.868622	0.0189242
PAMR1	-1.21792	0.0668538				TMEM88	-1.13889	0.0183283	TMEM182	1.04561	0.00302814
PANK3	-0.744906	0.020355				TMPO	-0.682421	0.0267814	TMEM185A	0.581567	0.0554444
PAPD5	-0.605012	0.0923453				TMSB10	-0.615506	0.000988201	TMEM200B	1.49117	0.000486296
PARP14	-0.848767	0.0837444				TMSB15A	-1.5833	2.5695e-05	TMEM40	2.00056	1.44522e-07
PARPBP	-1.79352	1.46971e-06				TNFAIP8L1	-0.8036	0.0974232	TMEM41A	0.628328	0.0256777
PAX8-AS1	-2.53149	1.37649e-06				TNK2	-0.637058	0.0374911	TMEM63B	0.564491	0.017728
PBK	-1.66299	1.19143e-10				TNS1	-0.738897	0.0540066	TMEM72	1.50855	0.00809582
PBX3	-0.906372	0.00143768				TOP2A	-1.84254	2.98511e-07	TMEM80	0.825096	0.00139927
PCDH10	-1.85433	0.00254718				TOPBP1	-0.670591	0.0023939	TMEM98	0.651794	0.0507417
PCDH18	-1.91278	7.58607e-05				TPX2	-1.08409	0.00361503	TNFRSF10B	0.989486	0.0270467
PDE10A	-0.896853	0.0457897				TRAF5	-1.35981	0.0112509	TP53	1.75405	8.45573e-07
PDE1C	-1.04658	0.079837				TRAIP	-1.12645	0.00291778	TP53I3	1.03429	0.00167395
PDE3A	-1.35829	0.041509				TRANK1	-1.17107	0.0126112	TPO	1.55244	0.0187829
PDE4B	-1.1651	0.0359421				TRERF1	-0.832391	0.0439283	TRIAP1	0.721781	0.00708898
PDGFB	-1.03619	0.0307876				TRIL	-1.65428	0.00237922	TRIM54	1.01487	0.000262471
PDGFRB	-1.60586	0.0111009				TRIM38	-1.3563	0.0293994	TRPM4	0.921103	0.00377734
PDS5B	-0.529177	0.0352089				TRIM59	-0.853289	0.00786219	TSC22D1	0.71036	0.0678942
PECAM1	-1.46611	0.0283035				TRIP13	-1.16252	0.000302494	TSPAN11	1.44303	0.000135585
PENK	-1.81685	0.0028601				TROAP	-1.47957	0.000403526	TSPAN32	1.99546	1.44522e-07
PHF14	-0.501329	0.0781432				TTK	-1.60603	3.23749e-06	TSTD3	1.19632	0.0270467
PHF19	-0.772696	0.0156101				TWIST1	-1.75154	0.00091114	TTC39A	1.08289	0.00023303
PHF8	-0.496191	0.095508				TYRO3	-0.715508	0.051504	TUB	0.482616	0.0997798
PHIP	-0.637471	0.012296				UBA7	-1.07861	0.0714205	TUBA4A	1.52148	0.000196585
PHLPP1	-0.739743	0.0110438				UBALD2	-0.767694	0.0851576	TUBB4A	0.907654	0.0299226
PHTF2	-0.583047	0.081666				UBE2C	-1.80063	9.19784e-07	TUFT1	0.893646	0.0884345
PID1	-2.10801	0.000124427				UBE2S	-0.849496	0.0196157	TVP23C	0.918741	0.0183583
PIEZO2	-1.60926	0.0133413				UBE2T	-1.26884	3.8572e-06	UAP1L1	0.717492	0.0793111
PIF1	-1.77346	3.83985e-05				UHRF1	-1.18197	0.000402985	UBBP4	1.03365	0.0507417
PIK3R1	-1.04894	0.0164499				UNC13A	-1.24526	0.0563037	UBXN10	1.15394	0.0589451
PITPNC1	-0.942418	0.0919726				USP1	-0.665747	0.00384508	UNC13B	0.464067	0.0699035
PKIB	-0.837925	0.00534381				USP18	-1.6204	0.00176487	UNC5B-AS1	1.60272	0.00432906
PKMYT1	-0.91892	0.0116256				UTP18	-0.626862	0.083712	UNC80	1.25262	0.067478
PKN3	-0.965076	0.0141502				VANGL1	-0.887046	0.00327634	UQCRFS1P1	1.09569	0.0847737
PLA2R1	-1.72271	0.00636093				VAT1L	-1.51011	5.56812e-05	USP46-AS1	0.907276	0.0764914
PLAG1	-0.608309	0.00970295				VAV3	-1.29868	0.0423072	USP51	0.972456	0.0137889
PLAT	-2.30637	1.63588e-05				VEGFC	-0.835627	0.0499463	UXS1	0.700333	0.0154116
PLCL1	-0.95427	0.0556542				VRK1	-1.17828	1.15399e-05	VAMP1	0.83122	0.0788694
PLCL2	-0.621522	0.0953655				WDHD1	-0.942487	0.00479115	VWDE	1.33079	0.0063265
PLEKHG1	-0.837116	0.0354856				WDR62	-1.40135	1.59147e-06	WBSCR17	1.00834	0.0262979
PLK1	-1.34095	6.96842e-05				WDR76	-1.08653	0.00255639	WDR63	2.00796	2.25989e-06
PLK4	-1.40794	4.62397e-08				WHSC1	-0.574769	0.0374911	WNT11	0.729942	0.0816309
PLOD2	-0.588503	0.0282958				XKR5	-1.3175	0.00797018	WNT5B	0.898804	0.0301564
PLS3	-0.469435	0.0915662				XKRX	-1.12889	0.0474264	XKR8	0.919537	0.0392234
PLXDC1	-1.2641	0.0610409				XRCC2	-1.27624	0.00124775	ZFP3	0.752747	0.0900582
PLXNA4	-1.32186	0.00114671				ZDBF2	-0.650902	0.0158688	ZIC3	1.36989	0.0460151
PLXNC1	-0.827453	0.0633518				ZFHX4	-1.68614	2.14549e-06	ZNF213-AS1	0.722421	0.0931552
PLXND1	-0.953192	0.0212487				ZFHX4-AS1	-1.21449	0.0585941	ZNF350	0.767439	0.074294
PM20D2	-0.932531	0.00513491				ZGRF1	-0.617213	0.0923098	ZNF433	1.39383	0.000517043
PMEPA1	-1.1825	0.00513491				ZNF184	-0.560272	0.0935166	ZNF44	0.901116	0.00642468
PNRC2	-0.556042	0.0414473				ZNF215	-1.12145	0.0845219	ZNF440	0.666438	0.0684973
POC1A	-1.16661	0.00558724				ZNF519	-1.03682	0.0126112	ZNF441	1.51675	0.000290043
POGK	-0.440971	0.0709624				ZNF521	-0.756532	0.000748032	ZNF442	1.50865	0.00437212
POLE	-0.591044	0.0788969				ZNF613	-0.77457	0.0645812	ZNF528-AS1	0.662138	0.0538169
POLE2	-0.901828	0.0271593				ZNF618	-0.682479	0.0520507	ZNF552	0.684781	0.0477818
POLQ	-1.33464	1.57253e-05				ZNF724P	-0.838665	0.0918515	ZNF563	1.06282	0.0276717
PPIA	-0.467629	0.0199292				ZNHIT6	-0.709282	0.0381745	ZNF596	0.70429	0.0960305
PPP1CC	-0.608325	0.00441669				ZWILCH	-0.981666	8.38784e-06	ZNF736	1.40057	0.00431765
PPP1R14A	-1.0958	0.0368224				ZWINT	-1.00319	0.00185354	ZNF763	1.11411	0.086282
PPP1R16B	-1.5424	0.00962348							ZNF788	0.992104	0.0392234
PPP2R2A	-0.493633	0.0337865							ZNF844	1.25998	0.000107812
PPP2R5E	-0.575262	0.0570131							ZSCAN1	0.947891	0.0962762
PPP3CB	-0.623521	0.0286228							ZSCAN16-AS1	0.667469	0.086829
PRC1	-1.53918	3.35266e-07
PRDM16	-0.940149	0.00845723
PRIM2	-0.7556	0.00921039
PRKD3	-0.756997	0.00662413
PRPF3	-0.510152	0.0431638
PRPF38B	-0.710161	0.0177646
PRPF39	-0.442088	0.0867658
PRR11	-1.9197	2.4839e-09
PRR5L	-1.71157	0.00661259
PSIP1	-0.542145	0.00656646
PSRC1	-1.30744	0.000144478
PTAR1	-0.626489	0.0278754
PTBP1	-0.474578	0.0431638
PTGES3	-0.5033	0.0202608
PTGS2	-1.75132	0.00544939
PTMA	-0.428633	0.056649
PTPRB	-1.36045	0.0268708
PTPRG	-0.926413	0.000111985
PTPRZ1	-1.94464	0.00109571
PTTG1	-1.57635	1.77384e-06
PTX3	-1.84423	0.00278636
PUM2	-0.61368	0.0488317
PURB	-0.650653	0.00516628
PURG	-0.982861	0.089059
PYGO1	-0.723138	0.0618045
QSER1	-0.730936	0.00597106
RAB23	-0.772914	0.0495753
RAB3C	-1.83908	0.00198334
RACGAP1	-1.40063	4.68483e-07
RAD21	-0.722442	0.000355292
RAD51	-0.949648	0.00703342
RAD51AP1	-1.12906	0.000260661
RAD54B	-1.04502	0.0368163
RAD54L	-1.00341	0.0152173
RALA	-0.484409	0.0822834
RANBP1	-0.587801	0.0359274
RAP2A	-0.719606	0.0315077
RAPGEF4	-0.864017	0.0610361
RARG	-0.966814	0.0610409
RASD2	-1.5342	0.0199292
RBL1	-0.887082	0.00525048
RBMX	-0.583441	0.0339216
RCC1	-0.683459	0.0184929
RDH14	-0.641123	0.0270467
RECQL	-0.716415	0.0107002
RECQL4	-0.921698	0.0202608
REEP4	-0.779819	0.0215402
RFC4	-0.658733	0.0133413
RFWD3	-0.520709	0.0969051
RHOBTB1	-1.02527	0.00994832
RHOJ	-2.81098	2.86354e-07
RHOU	-1.49159	0.0199292
RIF1	-0.598785	0.0118454
RIN2	-0.66498	0.0726159
RLF	-0.535175	0.0411917
RMI1	-0.790667	0.0163024
RNASEH2A	-0.710087	0.041236
RNF122	-1.03121	0.0267202
RNF150	-0.627066	0.0897956
RORB	-1.69222	0.00799134
RP11-244M2.1	-1.48864	0.0059072
RP11-696N14.1	-0.841475	0.0886879
RP11-704J17.5	-1.28978	0.0610466
RP11-731J8.2	-1.42459	0.0345035
RP2	-0.908073	0.033712
RP4-639F20.1	-0.866659	0.0749995
RPE65	-1.20789	0.0730386
RPRD1A	-0.66912	0.0547081
RPSA	-0.615127	0.0210449
RRM1	-0.725969	0.00243298
RRM2	-1.14854	2.33062e-06
RSBN1	-0.72102	0.0186015
RSL24D1	-0.497692	0.0662972
RSRC2	-0.477346	0.0686158
RTKN2	-1.52426	6.97542e-05
RTN3	-0.406931	0.0704241
RTTN	-0.661063	0.0455933
S1PR3	-0.911078	0.0886553
S1PR5	-1.50809	0.0210449
SACS	-0.570292	0.00753456
SAMD5	-1.21682	0.0879782
SAPCD2	-1.10261	0.0201446
SASS6	-1.0825	0.000748896
SAT1	-1.2446	0.023578
SATB1	-0.592414	0.0349967
SBSPON	-1.38217	0.0392234
SCARA3	-2.12427	5.78502e-06
SCLT1	-0.705503	0.0194639
SCML2	-0.651948	0.0413376
SCN5A	-1.60651	6.53399e-05
SECISBP2L	-0.51033	0.0878131
SEL1L3	-1.18115	0.027194
SEMA5A	-0.69374	0.00389474
SERPINB9	-0.763454	0.088865
SERPINE2	-1.43435	0.0282844
SET	-0.392912	0.0698643
SETD5	-0.495914	0.0792637
SETD8	-0.551873	0.044431
SFRP5	-2.04908	0.000103704
SFT2D1	-0.540192	0.0625741
SGCD	-1.31528	0.0493637
SGIP1	-1.32862	0.00594017
SGMS1	-0.509886	0.0368469
SGOL1	-1.62174	3.52675e-05
SGOL2	-1.28807	6.97542e-05
SGPP1	-0.851901	0.0359421
SH2D3C	-1.1908	0.0998492
SH2D7	-1.20025	0.0911364
SH3PXD2A	-0.650037	0.0184135
SH3PXD2B	-0.891571	0.044431
SH3TC1	-1.16399	0.0641835
SHC3	-1.67373	0.00730592
SHCBP1	-1.35513	9.35093e-07
SHISA3	-1.69216	0.00802956
SIAH2	-0.478093	0.0861279
SIPA1L1	-0.740061	0.0106428
SKA2	-0.55757	0.0816558
SKA3	-1.32806	0.00111184
SLC12A6	-0.860779	0.0164499
SLC16A7	-0.657147	0.0962287
SLC26A2	-0.774083	0.0349096
SLC35D1	-0.873937	0.00203645
SLC38A2	-1.08079	0.00394828
SLC4A7	-1.0791	2.48953e-07
SLC6A4	-1.66171	0.00980419
SLC9A3R1	-1.325	0.0275676
SLITRK2	-1.78952	0.00407557
SLITRK6	-1.68186	0.00845723
SLMO2	-0.705056	0.0396977
SLN	-1.17675	0.0812805
SMAD4	-0.624739	0.0391432
SMC2	-0.639638	0.0013259
SMC3	-0.57174	0.0168857
SMC4	-1.19324	5.27906e-06
SMNDC1	-0.599921	0.0566527
SMOC2	-2.09304	0.000420336
SMS	-0.955506	0.000277319
SNHG12	-0.794432	0.0805167
SNRPD1	-0.477059	0.0682844
SNRPE	-0.464143	0.074939
SNTB1	-1.98621	0.000163338
SNX18	-0.788719	0.0137189
SOBP	-0.626689	0.084696
SOCS6	-0.632308	0.0287622
SOX17	-2.57799	4.11268e-06
SP100	-1.6217	0.010941
SPAG5	-1.52502	7.09317e-08
SPATA13	-1.35214	0.00224771
SPC24	-0.914756	0.0490839
SPDL1	-0.852029	0.018401
SPEN	-0.530858	0.0186281
SPIRE1	-0.562477	0.0853151
SPOPL	-0.647357	0.0190038
SREK1IP1	-0.712217	0.0789322
SRP9	-0.623211	0.0921406
SRPK1	-0.584839	0.0683434
SRSF1	-0.54887	0.00845554
SSFA2	-0.608868	0.0282844
SSPN	-0.866437	0.0341285
SSX2IP	-0.454497	0.0646346
SSXP10	-1.9783	0.000135585
ST6GALNAC5	-1.92782	0.00111472
ST8SIA4	-1.56519	0.0176923
STAC	-0.919885	0.0288035
STAG2	-0.572521	0.00484218
STARD4	-1.1891	0.00114349
STARD9	-0.917836	0.00836231
STC2	-1.06335	0.0184929
STIL	-1.04147	0.00221018
STIM1	-0.813102	0.0118267
STK26	-0.493033	0.0867666
STK38L	-0.868685	0.0587249
STMN1	-0.628816	0.0262979
STMN2	-1.39122	0.0340375
STX2	-0.637419	0.0269168
STXBP5	-0.75736	0.0646346
SULF1	-1.84743	0.002635
SULT1B1	-1.76744	0.00493502
SYNPO	-1.39979	0.0368845
SYT1	-1.17108	0.0980337
SYT11	-1.20322	0.0353753
SYT4	-1.49646	0.0178823
SYTL4	-1.01301	0.038399
TACC3	-1.17879	2.67938e-06
TAGLN2	-1.52135	0.00318865
TARID	-1.65129	0.00762589
TBX5	-0.78669	0.00154519
TCAF1	-0.62604	0.0303976
TCEAL7	-1.31233	0.0635504
TCF12	-0.477901	0.0597537
TCF21	-1.9322	0.00146476
TEK	-3.68218	6.20515e-14
TFPI	-1.92583	0.000382319
TFPI2	-1.8979	1.97653e-05
TGFBR2	-1.07812	0.000812348
TGFBR3	-1.10343	0.00221452
THAP3	-0.680539	0.089059
THBD	-1.99571	0.000917104
THBS2	-1.3568	0.0388198
THY1	-1.92522	0.00143243
TIA1	-0.644852	0.0274699
TIAM1	-1.93368	1.94456e-09
TICRR	-1.1491	0.00419106
TIE1	-1.9329	0.0013725
TIFA	-0.918764	0.00810128
TK1	-0.980978	0.00623899
TLE1	-1.07261	0.089059
TLL1	-1.53053	0.0106428
TM4SF1	-2.26904	4.96472e-06
TMED5	-0.757681	0.0365378
TMEM170B	-0.877691	0.0227201
TMEM200C	-0.920112	0.0949208
TMEM35	-1.05103	0.00156844
TMOD3	-0.833666	0.0597537
TMPO	-0.937259	3.63551e-05
TMSB10	-0.719352	8.8386e-05
TMSB15A	-1.46145	9.67983e-05
TMSB4X	-1.04735	0.0455294
TMX1	-0.701875	0.0292874
TNFRSF11B	-1.2754	0.0711511
TNKS2	-0.619058	0.0699035
TNS1	-1.00121	0.0156999
TOP2A	-1.88398	4.30059e-09
TOP2B	-0.493754	0.0520185
TOPBP1	-0.876749	0.000224606
TPD52	-0.66476	0.0184929
TPM4	-1.09844	0.00227698
TPX2	-0.934623	0.00352705
TRAF2	-0.686498	0.0372818
TRAIP	-0.853739	0.0353762
TRANK1	-1.08598	0.044431
TRIL	-1.45741	0.024183
TRIM2	-0.563295	0.0556542
TRIM33	-0.407451	0.0872574
TRIM38	-1.40486	0.0394534
TRIM58	-1.11133	0.0742891
TRIM59	-1.33624	1.13338e-05
TRIP13	-1.14857	0.0015024
TROAP	-1.70283	6.16458e-06
TRPC4	-1.33616	0.0406034
TSC22D2	-0.850011	0.00580351
TSEN15	-0.469961	0.0962135
TSHZ2	-0.908942	0.0117755
TSPO	-0.964102	0.0554444
TTK	-1.63567	2.7816e-06
TUBA1C	-0.529646	0.0867678
TWSG1	-0.725405	0.0822834
TXNIP	-1.47935	4.92048e-06
TXNRD2	-2.0865	2.31047e-08
UBA6	-0.597681	0.0621754
UBA7	-1.31991	0.0205249
UBE2C	-1.55193	3.8831e-06
UBE2J1	-0.433406	0.0753089
UBE2S	-1.06249	0.0014686
UBE2T	-1.13691	2.27561e-05
UBE2V2	-0.579724	0.0359421
UBXN7	-0.538621	0.072532
UGCG	-0.772229	0.00403298
UGDH	-0.701909	0.0142578
UHRF2	-0.578662	0.0230194
UPK1B	-1.23258	0.089059
USP1	-0.726875	0.00154519
USP18	-1.23391	0.0179191
USP28	-0.573052	0.0126903
UTP18	-0.854685	0.00589493
VANGL1	-0.977002	0.000155247
VAV3	-1.27751	0.073595
VEZF1	-0.656539	0.00368692
VGLL3	-1.57353	0.0104821
VIM	-0.472163	0.0986196
VRK1	-1.12109	0.000135585
WAC	-0.617484	0.00338458
WDFY3	-0.663359	0.0182764
WDHD1	-1.09746	0.000194247
WDR47	-0.714244	0.0552614
WDR62	-1.13602	6.80726e-05
WDR76	-1.16872	0.0009993
WHSC1	-0.51101	0.0495753
WHSC1L1	-0.655235	0.0289449
WRN	-0.57094	0.0816309
WWC1	-0.861578	0.0278754
XKR5	-1.22461	0.0210493
XPO4	-0.731556	0.0561004
XRCC2	-1.43486	0.000238635
YEATS2	-0.838549	0.00312242
YEATS4	-0.50292	0.0923453
YOD1	-0.866562	0.00430286
YY1	-0.462621	0.0836903
ZBTB11	-0.751645	0.0263221
ZBTB33	-0.648327	0.0431638
ZBTB34	-0.550991	0.0464182
ZBTB38	-0.540348	0.0392234
ZBTB44	-0.741188	0.00394736
ZBTB6	-0.656928	0.087063
ZDBF2	-0.867266	0.00350092
ZDHHC20	-0.623882	0.0329828
ZFHX4	-1.81199	2.48953e-07
ZFHX4-AS1	-1.46303	0.0303863
ZFP14	-0.603984	0.0975943
ZFPM2	-0.429535	0.059892
ZMYM2	-0.593601	0.023578
ZNF143	-0.560553	0.0774958
ZNF182	-0.560578	0.0998492
ZNF184	-0.582707	0.0867658
ZNF217	-0.657927	0.00339203
ZNF281	-0.494241	0.063755
ZNF292	-0.5456	0.0541288
ZNF354B	-0.650953	0.0724554
ZNF521	-0.680474	0.0290525
ZNF561	-0.717484	0.0055586
ZNF561-AS1	-0.913351	0.0145979
ZNF613	-0.791695	0.0142578
ZNF74	-0.571448	0.071492
ZNF804A	-1.31091	0.0395105
ZWILCH	-0.945032	0.000323572
ZWINT	-0.950991	0.00203645
