# Supplementary material for: A Contraction Stress Model of Hypertrophic Cardiomyopathy due to Sarcomere Mutations
Source: Stem Cell Reports. 2018 Dec 13;12(1):71–83. doi: 10.1016/j.stemcr.2018.11.015 (PMC6335568; doi:10.1016/j.stemcr.2018.11.015)
Supplement: Table S5. Pathway Analysis from iCM RNA Sequencing [file mmc6.xlsx]

## Sheet: Table S5
Upstream Regulator	Activation Z-score	p-value of overlap
RARA	-4.584	9.95e-10
ESR1	-4.387	2.74e-21
26s Proteasome	-3.978	2.72e-06
TBX2	-3.792	2.86e-19
RABL6	-3.532	6.04e-35
ERBB2	-3.187	5.49e-25
CSF2	-3.185	6.55e-22
E2F3	-3.178	1.48e-14
Vegf	-3.14	1.19e-21
S100A6	-3	1.7e-09
PTGER2	-2.959	4.06e-33
CDKN1A	2.803	6.41e-44
RB1	3.092	3.89e-09
medroxyprogesterone acetate	3.241	2.12e-10
KDM5B	3.246	8.83e-13
doxorubicin	3.609	5.26e-17
SMARCB1	3.623	3.18e-10
NUPR1	3.647	3.84e-23
TCF3	3.992	7.22e-09
calcitriol	4.531	1.02e-19
CDKN2A	4.584	1.44e-12
TP53	5.348	3.89e-36
